# Supplementary material for: Effectiveness of the conservation areas on the Mornington Peninsula for the common resident shorebird species using citizen science data
Source: PLoS One. 2022 May 4;17(5):e0267203. doi: 10.1371/journal.pone.0267203 (PMC9067883; doi:10.1371/journal.pone.0267203)
Supplement: S1 Dataset — (CSV) [file pone.0267203.s001.csv]

Record_ID	Scientific_Name	Vernacular_name	Data_Resource_ID	Data_Resource_Name	DSID	Locality	Latitude	Longitude	Count	Year	Event_Date	LC_PLY_PID	LOC_PID	SUBURB	Cen_Lat	Cen_Lon	Protected
1cd68444-a9aa-4fb1-94b7-efbbba816184	Haematopus longirostris	Australian Pied Oystercatcher	dr2009	eBird Australia	2	Stony Point	-38.37369	145.22149		2010	2/05/2010	7079	VIC672	CRIB POINT	-38.35251037	145.2029762	0
ebe642fd-8fe7-49f6-8ef6-8ff707fe065c	Haematopus longirostris	Australian Pied Oystercatcher	dr1097	Victorian Biodiversity Atlas	3	Sensitive record	-38.258	145.025	2	2010	19/06/2010	7706	VIC1798	MOUNT MARTHA	-38.27548205	145.0306429	0
24574ac9-89ee-4a6d-b1ca-88a823fc1daf	Haematopus longirostris	Australian Pied Oystercatcher	dr2009	eBird Australia	2	Balcombe Estuary, Mt Martha	-38.26466	145.01747	2	2010	19/06/2010	7706	VIC1798	MOUNT MARTHA	-38.27548205	145.0306429	0
c7181eaa-2435-4e1c-9d84-8ffca69a7af4	Haematopus longirostris	Australian Pied Oystercatcher	dr1097	Victorian Biodiversity Atlas	3	Port of Hastings	-38.304	145.223	1	2010	22/09/2010	11202	VIC1136	HASTINGS	-38.29724823	145.1851805	0
8f3dffea-f46c-4e03-97c7-774b074dfacf	Haematopus longirostris	Australian Pied Oystercatcher	dr359	BirdLife Australia, Birdata	1	Hanns Inlet (HMAS Cerberus)	-38.37	145.19	1	2010	20/11/2010	10687	VIC1187	HMAS CERBERUS	-38.39129753	145.2004879	0
748c1d82-260c-45e6-a18e-859198eed539	Haematopus longirostris	Australian Pied Oystercatcher	dr2009	eBird Australia	2	Hastings	-38.31256	145.1905	8	2011	2/07/2011	11202	VIC1136	HASTINGS	-38.29724823	145.1851805	0
52585c62-7697-4a6d-9c85-0a98a4421dee	Haematopus longirostris	Australian Pied Oystercatcher	dr2009	eBird Australia	2	Hastings	-38.31256	145.1905		2011	22/08/2011	11202	VIC1136	HASTINGS	-38.29724823	145.1851805	0
a8aa616d-a287-4eb5-b48e-9c472f120d6c	Haematopus longirostris	Australian Pied Oystercatcher	dr2009	eBird Australia	2	Hastings	-38.31256	145.1905		2012	19/03/2012	11202	VIC1136	HASTINGS	-38.29724823	145.1851805	0
15d7b65c-5300-4f43-b161-ac892766ac09	Haematopus longirostris	Australian Pied Oystercatcher	dr2009	eBird Australia	2	Flinders Foreshore	-38.47554	145.02506	2	2012	6/07/2012	10260	VIC922	FLINDERS	-38.45881221	144.9783964	0
b395dd78-1e9d-4873-82e3-20f7d6f14b3d	Haematopus longirostris	Australian Pied Oystercatcher	dr2009	eBird Australia	2	Rosebud	-38.3642201	144.8988104	1	2012	4/08/2012	11084	VIC2199	ROSEBUD	-38.37372184	144.9135956	0
225714e3-1bd0-4c69-8905-1ad657fc520e	Haematopus longirostris	Australian Pied Oystercatcher	dr2009	eBird Australia	2	Stony Point	-38.37369	145.22149	3	2013	10/12/2013	7079	VIC672	CRIB POINT	-38.35251037	145.2029762	0
6dd76aa4-5d34-4190-b669-66da4a482c8b	Haematopus longirostris	Australian Pied Oystercatcher	dr2009	eBird Australia	2	Stony Point	-38.37369	145.22149	1	2014	6/01/2014	7079	VIC672	CRIB POINT	-38.35251037	145.2029762	0
4144c210-05cb-4048-8c43-f17a9e7c04e5	Haematopus longirostris	Australian Pied Oystercatcher	dr1097	Victorian Biodiversity Atlas	3	Long Island Point	-38.306	145.223	100	2014	27/02/2014	11202	VIC1136	HASTINGS	-38.29724823	145.1851805	0
0c97adcc-9277-4137-8bf4-90dcdeedbf22	Haematopus longirostris	Australian Pied Oystercatcher	dr2009	eBird Australia	2	Hastings	-38.31256	145.1905		2014	23/04/2014	11202	VIC1136	HASTINGS	-38.29724823	145.1851805	0
bae6e3f6-c838-4955-a14a-0fa9e9600470	Haematopus longirostris	Australian Pied Oystercatcher	dr2009	eBird Australia	2	Rosebud Pier	-38.35307	144.90931	2	2014	11/05/2014	11084	VIC2199	ROSEBUD	-38.37372184	144.9135956	0
52027caa-b2e1-47eb-8c20-b7b8db6f59d9	Haematopus longirostris	Australian Pied Oystercatcher	dr2009	eBird Australia	2	Rosebud Pier	-38.35307	144.90931	2	2014	16/08/2014	11084	VIC2199	ROSEBUD	-38.37372184	144.9135956	0
87bb5102-ea1a-4a56-9607-551c7f1fa950	Haematopus longirostris	Australian Pied Oystercatcher	dr2009	eBird Australia	2	Balcombe Estuary, Mt Martha	-38.26466	145.01747	2	2014	23/09/2014	7706	VIC1798	MOUNT MARTHA	-38.27548205	145.0306429	0
435f4f93-fa61-4f5a-890a-dae852a6ca8e	Haematopus longirostris	Australian Pied Oystercatcher	dr2009	eBird Australia	2	Hastings	-38.31256	145.1905	2	2015	16/03/2015	11202	VIC1136	HASTINGS	-38.29724823	145.1851805	0
b58e312f-c7d2-4f7a-8af3-88e885f1db8b	Haematopus longirostris	Australian Pied Oystercatcher	dr2009	eBird Australia	2	Mornington Peninsula National Park--Moana Court	-38.42826	144.83649	1	2015	8/06/2015	10145	VIC2338	ST ANDREWS BEACH	-38.42008141	144.8312661	1
a580c819-099a-4dbe-bddc-4fe62610f11d	Haematopus longirostris	Australian Pied Oystercatcher	dr2009	eBird Australia	2	Rosebud Pier	-38.35307	144.90931	1	2015	9/10/2015	11084	VIC2199	ROSEBUD	-38.37372184	144.9135956	0
ef3fe22e-e4c4-4428-8c99-336b6eb5b0a0	Haematopus longirostris	Australian Pied Oystercatcher	dr359	BirdLife Australia, Birdata	1	Warringine Park S Jacks Beach	-38.335	145.1986		2015	18/11/2015	7099	VIC248	BITTERN	-38.33678869	145.1692273	1
b117ff9f-fd9d-46bf-af6a-5cd658ade9ba	Haematopus longirostris	Australian Pied Oystercatcher	dr2009	eBird Australia	2	Stony Point	-38.37369	145.22149	4	2015	29/12/2015	7079	VIC672	CRIB POINT	-38.35251037	145.2029762	0
9f5cc9a1-6f97-4253-a1c9-783206417d99	Haematopus longirostris	Australian Pied Oystercatcher	dr2009	eBird Australia	2	Rosebud Pier	-38.35307	144.90931	2	2016	3/01/2016	11084	VIC2199	ROSEBUD	-38.37372184	144.9135956	0
7664d5c0-7274-4c53-9045-61bc61de3d35	Haematopus longirostris	Australian Pied Oystercatcher	dr2009	eBird Australia	2	Hastings	-38.31256	145.1905	2	2017	2/01/2017	11202	VIC1136	HASTINGS	-38.29724823	145.1851805	0
3ba9d675-e10e-41e5-b676-078b3900aea8	Haematopus longirostris	Australian Pied Oystercatcher	dr2009	eBird Australia	2	Mornington Peninsula National Park--St Andrews Beach	-38.41531	144.81855	1	2017	2/01/2017	10145	VIC2338	ST ANDREWS BEACH	-38.42008141	144.8312661	1
2f761454-dd7f-4a79-8ab9-42b47573f4ba	Haematopus longirostris	Australian Pied Oystercatcher	dr2009	eBird Australia	2	Stony Point	-38.37369	145.22149	2	2017	2/01/2017	7079	VIC672	CRIB POINT	-38.35251037	145.2029762	0
fa5e9061-ff09-4615-b35d-de49a2704af8	Haematopus longirostris	Australian Pied Oystercatcher	dr2009	eBird Australia	2	Bittern Coastal Walk	-38.33061	145.19668	3	2017	4/01/2017	7099	VIC248	BITTERN	-38.33678869	145.1692273	0
212deec0-5c92-4b00-94d6-a42b738f1d6a	Haematopus longirostris	Australian Pied Oystercatcher	dr2009	eBird Australia	2	Bittern Coastal Walk	-38.33061	145.19668	3	2017	4/01/2017	7099	VIC248	BITTERN	-38.33678869	145.1692273	0
4d12bd90-22a2-4437-9285-474cb0ed73f6	Haematopus longirostris	Australian Pied Oystercatcher	dr2009	eBird Australia	2	Stony Point	-38.3739846	145.2222544	2	2017	15/01/2017	7079	VIC672	CRIB POINT	-38.35251037	145.2029762	0
09dfb617-a2f6-4c2d-b268-8ad2ed217ae6	Haematopus longirostris	Australian Pied Oystercatcher	dr2009	eBird Australia	2	Somers	-38.3928	145.16098	2	2017	13/05/2017	10688	VIC2308	SOMERS	-38.38140109	145.16097	0
d7d60662-56a1-49ff-b914-856ce9069f5e	Haematopus longirostris	Australian Pied Oystercatcher	dr359	BirdLife Australia, Birdata	1	Warringine PkBittern CoastalN	-38.32222	145.19		2017	23/12/2017	7099	VIC248	BITTERN	-38.33678869	145.1692273	1
a918eca5-2dca-4880-8758-b6a8a48160cf	Haematopus longirostris	Australian Pied Oystercatcher	dr2009	eBird Australia	2	Flinders Foreshore	-38.47554	145.02506	2	2018	8/01/2018	10260	VIC922	FLINDERS	-38.45881221	144.9783964	0
31ff25c9-0285-42ec-83ae-2a0ef5a82f69	Haematopus longirostris	Australian Pied Oystercatcher	dr359	BirdLife Australia, Birdata	1	Shoreham Foreshore Resrve	-38.42855	145.05756	2	2018	26/09/2018	10253	VIC2284	SHOREHAM	-38.42178919	145.0327457	1
3699a8bf-2eda-4d0d-96ea-9d22d7a3dcd2	Haematopus longirostris	Australian Pied Oystercatcher	dr2009	eBird Australia	2	St. Georgeâ€™s Basin	-38.381817	144.925543	0	2018	5/11/2018	11084	VIC2199	ROSEBUD	-38.37372184	144.9135956	0
7ae82e50-f813-42f3-b493-384bc3dd5192	Haematopus longirostris	Australian Pied Oystercatcher	dr2009	eBird Australia	2	Mornington Peninsula National Park--Flinders Ocean Beach	-38.48315	145.01804	1	2018	12/11/2018	10260	VIC922	FLINDERS	-38.45881221	144.9783964	1
09582ca9-ede4-4f7a-8a8e-6f7135285352	Haematopus longirostris	Australian Pied Oystercatcher	dr2009	eBird Australia	2	Stony Point	-38.37369	145.22149	4	2018	17/11/2018	7079	VIC672	CRIB POINT	-38.35251037	145.2029762	0
74b82a0d-459a-4705-9329-3dbf68166a31	Haematopus longirostris	Australian Pied Oystercatcher	dr2009	eBird Australia	2	Rye	-38.3765326	144.8375273	7	2018	5/12/2018	10144	VIC2222	RYE	-38.38526091	144.8121619	0
7cdf444f-2fd7-41b6-a3f9-6196b8c6f213	Haematopus longirostris	Australian Pied Oystercatcher	dr2009	eBird Australia	2	Stony Point	-38.37369	145.22149	2	2018	9/12/2018	7079	VIC672	CRIB POINT	-38.35251037	145.2029762	0
07ab16c8-09f2-4925-bad5-57c05ee5dc89	Haematopus longirostris	Australian Pied Oystercatcher	dr2009	eBird Australia	2	Stony Point	-38.37369	145.22149	2	2018	9/12/2018	7079	VIC672	CRIB POINT	-38.35251037	145.2029762	0
c43c59a7-d35b-4592-bc47-44e5a7ac44c2	Haematopus longirostris	Australian Pied Oystercatcher	dr2009	eBird Australia	2	Wooleys Beach Reserve Crib Point	-38.3520041	145.2154434	0	2018	10/12/2018	7079	VIC672	CRIB POINT	-38.35251037	145.2029762	1
d8503127-1ea9-4c23-bc19-f7be3d167294	Haematopus longirostris	Australian Pied Oystercatcher	dr359	BirdLife Australia, Birdata	1	Merricks Beach Foreshore Res	-38.40028	145.10694		2018	11/12/2018	10251	VIC1657	MERRICKS BEACH	-38.39392479	145.1069925	1
89399985-6692-41b4-b67e-6417f532cff5	Haematopus longirostris	Australian Pied Oystercatcher	dr2009	eBird Australia	2	Hastings Jetty	-38.3084997	145.197618	1	2018	25/12/2018	11202	VIC1136	HASTINGS	-38.29724823	145.1851805	0
996b7243-3054-4bbb-b179-d82498d1ad10	Haematopus longirostris	Australian Pied Oystercatcher	dr2009	eBird Australia	2	Hastings Foreshore Reserve	-38.3022469	145.1950228	0	2019	1/01/2019	11202	VIC1136	HASTINGS	-38.29724823	145.1851805	1
53fee76b-86a6-4d73-9a95-286b8b14feea	Haematopus longirostris	Australian Pied Oystercatcher	dr2009	eBird Australia	2	Hastings Foreshore Reserve	-38.3022469	145.1950228	0	2019	1/01/2019	11202	VIC1136	HASTINGS	-38.29724823	145.1851805	1
0f8cbf33-4ed8-434a-9079-4846e4896e2e	Haematopus longirostris	Australian Pied Oystercatcher	dr2009	eBird Australia	2	Rosebud	-38.3642201	144.8988104	2	2019	4/01/2019	11084	VIC2199	ROSEBUD	-38.37372184	144.9135956	0
6b12d9a1-6dcb-4aad-8327-e556d3ff75c9	Haematopus longirostris	Australian Pied Oystercatcher	dr2009	eBird Australia	2	Hastings Foreshore Reserve	-38.3022469	145.1950228	2	2019	12/04/2019	11202	VIC1136	HASTINGS	-38.29724823	145.1851805	1
82e21322-5366-4a5e-94e3-e562290201ae	Haematopus longirostris	Australian Pied Oystercatcher	dr2009	eBird Australia	2	Hastings Jetty	-38.3084997	145.197618	12	2019	28/04/2019	11202	VIC1136	HASTINGS	-38.29724823	145.1851805	0
b0407f99-08bd-440f-b7bd-f211d8a704b2	Haematopus longirostris	Australian Pied Oystercatcher	dr2009	eBird Australia	2	Hastings Foreshore Reserve	-38.3022469	145.1950228	0	2019	9/05/2019	11202	VIC1136	HASTINGS	-38.29724823	145.1851805	1
efb6da28-5e82-4301-9a14-ad07fe13c9e0	Haematopus longirostris	Australian Pied Oystercatcher	dr2009	eBird Australia	2	Mornington Peninsula National Park--Cape Schanck	-38.4932347	144.8882103	1	2019	24/06/2019	8150	VIC474	CAPE SCHANCK	-38.46024831	144.9031794	1
eb240e88-2c14-44a4-8881-0871bf9e6d47	Elseyornis melanops	Black-fronted Dotterel	dr1097	Victorian Biodiversity Atlas	3	Sensitive record	-38.308	145.125	1	2010	12/01/2010	8158	VIC2586	TUERONG	-38.2987306	145.0967925	0
1a030476-3b3d-401d-9ace-4fa664f813eb	Elseyornis melanops	Black-fronted Dotterel	dr2009	eBird Australia	2	Hodgins Rd, Hastings West at -38.29991, 145.11600 (restricted access)	-38.29991	145.116	1	2010	12/01/2010	8158	VIC2586	TUERONG	-38.2987306	145.0967925	0
e785002b-83bf-4721-8dc7-d69e64231681	Elseyornis melanops	Black-fronted Dotterel	dr2009	eBird Australia	2	Devilbend Golf Course	-38.27194	145.11027	2	2010	14/01/2010	7933	VIC1748	MOOROODUC	-38.24708134	145.118963	0
43d4e650-4bd6-4dd7-aa9a-fe8faba8f1a4	Elseyornis melanops	Black-fronted Dotterel	dr1097	Victorian Biodiversity Atlas	3	Sensitive record	-38.275	145.108	2	2010	14/01/2010	7933	VIC1748	MOOROODUC	-38.24708134	145.118963	0
dbcddc3f-6aaf-48b5-adf5-4bd21405bed2	Elseyornis melanops	Black-fronted Dotterel	dr1097	Victorian Biodiversity Atlas	3	Sensitive record	-38.2916	145.1083	2	2010	9/02/2010	8158	VIC2586	TUERONG	-38.2987306	145.0967925	0
129ff301-75b3-4116-957a-bd4e1657eb68	Elseyornis melanops	Black-fronted Dotterel	dr2009	eBird Australia	2	Devilbend Reservoir	-38.2888587	145.1036453	2	2010	9/02/2010	8158	VIC2586	TUERONG	-38.2987306	145.0967925	1
74da90cb-d50b-4296-92a3-b9497a4e39e6	Elseyornis melanops	Black-fronted Dotterel	dr2009	eBird Australia	2	Hodgins Rd, Hastings West at -38.29991, 145.11600 (restricted access)	-38.29991	145.116		2010	20/02/2010	8158	VIC2586	TUERONG	-38.2987306	145.0967925	0
4aa82c0a-4608-4e24-b262-cfd68f7fefab	Elseyornis melanops	Black-fronted Dotterel	dr2009	eBird Australia	2	Devilbend Reservoir	-38.2888587	145.1036453		2010	20/02/2010	8158	VIC2586	TUERONG	-38.2987306	145.0967925	1
46c23169-27bb-48d4-9f92-f1149329ff56	Elseyornis melanops	Black-fronted Dotterel	dr1097	Victorian Biodiversity Atlas	3	Sensitive record	-38.308	145.125		2010	20/02/2010	8158	VIC2586	TUERONG	-38.2987306	145.0967925	0
c4d482b4-30ad-45ba-840c-72e08d9c0260	Elseyornis melanops	Black-fronted Dotterel	dr1097	Victorian Biodiversity Atlas	3	Sensitive record	-38.2916	145.1083	8	2010	9/03/2010	8158	VIC2586	TUERONG	-38.2987306	145.0967925	0
a387a85f-b439-45d6-ac6e-9bc360352509	Elseyornis melanops	Black-fronted Dotterel	dr2009	eBird Australia	2	Devilbend Reservoir	-38.2888587	145.1036453	8	2010	9/03/2010	8158	VIC2586	TUERONG	-38.2987306	145.0967925	1
e111ee0c-89b2-47de-9df3-87e2f7141100	Elseyornis melanops	Black-fronted Dotterel	dr2009	eBird Australia	2	Devilbend Golf Course	-38.27194	145.11027	2	2010	29/04/2010	7933	VIC1748	MOOROODUC	-38.24708134	145.118963	0
431411b2-47c9-4d82-afd9-35f607dfa09f	Elseyornis melanops	Black-fronted Dotterel	dr1097	Victorian Biodiversity Atlas	3	Sensitive record	-38.275	145.108	2	2010	29/04/2010	7933	VIC1748	MOOROODUC	-38.24708134	145.118963	0
066f1f83-b02e-4f56-a303-3b2ab80415e7	Elseyornis melanops	Black-fronted Dotterel	dr2009	eBird Australia	2	Devilbend Reservoir	-38.2888587	145.1036453		2010	30/06/2010	8158	VIC2586	TUERONG	-38.2987306	145.0967925	1
94b461b4-b57e-4b44-81ba-851257ae92d1	Elseyornis melanops	Black-fronted Dotterel	dr2009	eBird Australia	2	Mornington Purification Plant	-38.26675	145.06605	1	2011	5/01/2011	7706	VIC1798	MOUNT MARTHA	-38.27548205	145.0306429	0
35007929-abbd-47af-ad4c-e1e5a6d9cbfa	Elseyornis melanops	Black-fronted Dotterel	dr2009	eBird Australia	2	Coolart	-38.3869777	145.1411913		2011	10/05/2011	10688	VIC2308	SOMERS	-38.38140109	145.16097	0
a6326a98-8d8d-4bda-b2dd-0e032a7a9182	Elseyornis melanops	Black-fronted Dotterel	dr2009	eBird Australia	2	Coolart	-38.3869777	145.1411913		2011	6/08/2011	10688	VIC2308	SOMERS	-38.38140109	145.16097	0
084b4945-fa02-4164-b06a-c6fdbe305060	Elseyornis melanops	Black-fronted Dotterel	dr2009	eBird Australia	2	Coolart	-38.3869777	145.1411913		2011	6/08/2011	10688	VIC2308	SOMERS	-38.38140109	145.16097	0
cb8ca2a5-dcd3-42f5-8fb4-c2a5f3f79221	Elseyornis melanops	Black-fronted Dotterel	dr359	BirdLife Australia, Birdata	1	MW - Devilbend Reservoir	-38.27999878	145.1024933	1	2011	15/08/2011	8158	VIC2586	TUERONG	-38.2987306	145.0967925	1
543b0875-f086-4562-8633-e9d8183ef49b	Elseyornis melanops	Black-fronted Dotterel	dr359	BirdLife Australia, Birdata	1	tootgarook swamp	-38.37944	144.87334	1	2011	15/10/2011	11085	VIC3009	CAPEL SOUND	-38.37224908	144.874088	0
2821ac5e-2c33-43ab-9584-dbc88a0360e8	Elseyornis melanops	Black-fronted Dotterel	dr359	BirdLife Australia, Birdata	1	tootgarook swamp	-38.37944	144.87334	2	2011	15/10/2011	11085	VIC3009	CAPEL SOUND	-38.37224908	144.874088	0
8ae656db-3e69-4380-9a90-ca09711510e4	Elseyornis melanops	Black-fronted Dotterel	dr359	BirdLife Australia, Birdata	1	tootgarook swamp	-38.37944	144.87334	1	2011	24/10/2011	11085	VIC3009	CAPEL SOUND	-38.37224908	144.874088	0
4d2985f8-89a5-4022-aaa4-e7202859be53	Elseyornis melanops	Black-fronted Dotterel	dr2009	eBird Australia	2	The Briars	-38.2663542	145.0479412	5	2012	28/01/2012	7706	VIC1798	MOUNT MARTHA	-38.27548205	145.0306429	0
6fa45925-334a-4880-926d-d72671684f3b	Elseyornis melanops	Black-fronted Dotterel	dr2009	eBird Australia	2	Balbirooroo Wetlands	-38.37725	145.12098	2	2012	31/01/2012	7639	VIC119	BALNARRING	-38.35319795	145.1218757	1
eb33b1d0-ba2a-4e2a-8edf-1f628fc4d5c2	Elseyornis melanops	Black-fronted Dotterel	dr359	BirdLife Australia, Birdata	1	The Briars , Mount Martha	-38.26536	145.04277	1	2012	2/02/2012	7706	VIC1798	MOUNT MARTHA	-38.27548205	145.0306429	0
31d292a8-be47-4c7d-be55-1ab20597c703	Elseyornis melanops	Black-fronted Dotterel	dr2009	eBird Australia	2	The Briars	-38.2663542	145.0479412	1	2012	2/02/2012	7706	VIC1798	MOUNT MARTHA	-38.27548205	145.0306429	0
171b3aff-25a0-4e98-aebf-b30772bc801c	Elseyornis melanops	Black-fronted Dotterel	dr2009	eBird Australia	2	Balbirooroo Wetlands	-38.37725	145.12098	1	2012	2/02/2012	7639	VIC119	BALNARRING	-38.35319795	145.1218757	1
78022958-29d9-41e6-a1cf-355ee3ae7b47	Elseyornis melanops	Black-fronted Dotterel	dr2009	eBird Australia	2	Balbirooroo Wetlands	-38.37725	145.12098	1	2012	3/02/2012	7639	VIC119	BALNARRING	-38.35319795	145.1218757	1
798a2567-d0e1-461f-b4ce-b765bebe29b5	Elseyornis melanops	Black-fronted Dotterel	dr2009	eBird Australia	2	Balbirooroo Wetlands	-38.37725	145.12098		2012	5/03/2012	7639	VIC119	BALNARRING	-38.35319795	145.1218757	1
b349f538-21c1-452a-a152-ae646870b164	Elseyornis melanops	Black-fronted Dotterel	dr359	BirdLife Australia, Birdata	1	Bailbooboo Wetland, Balnarring	-38.37833023	145.1197205		2012	11/03/2012	7639	VIC119	BALNARRING	-38.35319795	145.1218757	1
b211ba07-bb81-4afe-aa64-c09bcc9ecb2b	Elseyornis melanops	Black-fronted Dotterel	dr359	BirdLife Australia, Birdata	1	Bailbooboo Wetland, Balnarring	-38.37833023	145.1197205		2012	31/03/2012	7639	VIC119	BALNARRING	-38.35319795	145.1218757	1
e147f73d-7a72-46cb-9694-073aa19c3608	Elseyornis melanops	Black-fronted Dotterel	dr2009	eBird Australia	2	Somers Water Treatment Plant (restricted access)	-38.37021	145.16509		2012	12/09/2012	10688	VIC2308	SOMERS	-38.38140109	145.16097	0
8a5dff6a-4c08-435f-bad3-d120d2ac01a3	Elseyornis melanops	Black-fronted Dotterel	dr359	BirdLife Australia, Birdata	1	Bailbooboo Wetland, Balnarring	-38.37833023	145.1197205		2012	28/10/2012	7639	VIC119	BALNARRING	-38.35319795	145.1218757	1
242100f0-076c-4ff4-b8d9-da1872c0af5c	Elseyornis melanops	Black-fronted Dotterel	dr359	BirdLife Australia, Birdata	1	Bailbooboo Wetland, Balnarring	-38.37833023	145.1197205		2012	31/10/2012	7639	VIC119	BALNARRING	-38.35319795	145.1218757	1
8a162954-3206-475c-800e-160a6b9584a2	Elseyornis melanops	Black-fronted Dotterel	dr359	BirdLife Australia, Birdata	1	Bailbooboo Wetland, Balnarring	-38.37833023	145.1197205		2012	29/11/2012	7639	VIC119	BALNARRING	-38.35319795	145.1218757	1
c94cc464-9149-48ea-9807-e2250f9f21a3	Elseyornis melanops	Black-fronted Dotterel	dr2009	eBird Australia	2	Balbirooroo Wetlands	-38.37725	145.12098	2	2013	2/01/2013	7639	VIC119	BALNARRING	-38.35319795	145.1218757	1
ed04802c-a735-4bc1-b3de-b09194f428e2	Elseyornis melanops	Black-fronted Dotterel	dr2009	eBird Australia	2	Coolart	-38.3869777	145.1411913		2013	6/01/2013	10688	VIC2308	SOMERS	-38.38140109	145.16097	0
09c68885-e687-46cc-94be-81fa4ac9cf75	Elseyornis melanops	Black-fronted Dotterel	dr359	BirdLife Australia, Birdata	1	Bailbooboo Wetland, Balnarring	-38.37833023	145.1197205		2013	20/01/2013	7639	VIC119	BALNARRING	-38.35319795	145.1218757	1
584c9d23-b803-452a-ae74-f7029f620807	Elseyornis melanops	Black-fronted Dotterel	dr359	BirdLife Australia, Birdata	1	Bailbooboo Wetland, Balnarring	-38.37833023	145.1197205		2013	22/01/2013	7639	VIC119	BALNARRING	-38.35319795	145.1218757	1
f1109d64-0bd0-45b6-b122-61770f503e75	Elseyornis melanops	Black-fronted Dotterel	dr2009	eBird Australia	2	The Briars	-38.2663542	145.0479412	2	2013	28/01/2013	7706	VIC1798	MOUNT MARTHA	-38.27548205	145.0306429	0
28cf1634-3b5b-4297-ba2e-8d07266db020	Elseyornis melanops	Black-fronted Dotterel	dr359	BirdLife Australia, Birdata	1	Bailbooboo Wetland, Balnarring	-38.37833023	145.1197205		2013	30/01/2013	7639	VIC119	BALNARRING	-38.35319795	145.1218757	1
ae2f4ddc-19c2-4343-9b99-b6f2e1150eda	Elseyornis melanops	Black-fronted Dotterel	dr2009	eBird Australia	2	Balbirooroo Wetlands	-38.37725	145.12098	1	2013	4/02/2013	7639	VIC119	BALNARRING	-38.35319795	145.1218757	1
6348ddb4-bbbe-4223-850d-5520567068ac	Elseyornis melanops	Black-fronted Dotterel	dr359	BirdLife Australia, Birdata	1	Coolart Wetlands (main lagoons	-38.38582993	145.1388855		2013	13/02/2013	10688	VIC2308	SOMERS	-38.38140109	145.16097	1
2679cdba-7b77-46d3-8c6f-f9e1c71b2d64	Elseyornis melanops	Black-fronted Dotterel	dr359	BirdLife Australia, Birdata	1	Tootgarook Swamp - Lake	-38.38861084	144.8747253	2	2013	15/02/2013	10952	VIC281	BONEO	-38.40990944	144.9035521	1
180c9c02-eb63-4222-afeb-3ee83f6a0726	Elseyornis melanops	Black-fronted Dotterel	dr2009	eBird Australia	2	Coolart	-38.3869777	145.1411913		2013	16/02/2013	10688	VIC2308	SOMERS	-38.38140109	145.16097	0
16d7e74c-c7af-4d4e-9df9-34ce22289d36	Elseyornis melanops	Black-fronted Dotterel	dr2009	eBird Australia	2	The Briars	-38.2663542	145.0479412	4	2013	18/03/2013	7706	VIC1798	MOUNT MARTHA	-38.27548205	145.0306429	0
fdd22668-7659-4875-a767-f6fae42d1c51	Elseyornis melanops	Black-fronted Dotterel	dr2009	eBird Australia	2	Coolart	-38.3869777	145.1411913	7	2013	30/03/2013	10688	VIC2308	SOMERS	-38.38140109	145.16097	0
20093d56-d611-493c-b336-274adb8b1d7e	Elseyornis melanops	Black-fronted Dotterel	dr2009	eBird Australia	2	Coolart	-38.3869777	145.1411913	6	2013	12/04/2013	10688	VIC2308	SOMERS	-38.38140109	145.16097	0
76d7e38c-b997-40a8-8b40-5600b2aabb3a	Elseyornis melanops	Black-fronted Dotterel	dr2009	eBird Australia	2	Coolart	-38.3869777	145.1411913		2013	15/04/2013	10688	VIC2308	SOMERS	-38.38140109	145.16097	0
0c09220b-c5aa-4fb0-b790-6a469b0c9e22	Elseyornis melanops	Black-fronted Dotterel	dr2009	eBird Australia	2	Coolart	-38.3869777	145.1411913		2013	15/04/2013	10688	VIC2308	SOMERS	-38.38140109	145.16097	0
9d359a56-0d81-41b4-ad07-4830e62d58e9	Elseyornis melanops	Black-fronted Dotterel	dr2009	eBird Australia	2	Coolart	-38.3869777	145.1411913	6	2013	17/04/2013	10688	VIC2308	SOMERS	-38.38140109	145.16097	0
ba14000f-7521-4f92-ae15-e1e2a1605ec8	Elseyornis melanops	Black-fronted Dotterel	dr2009	eBird Australia	2	Coolart	-38.3869777	145.1411913	2	2013	12/05/2013	10688	VIC2308	SOMERS	-38.38140109	145.16097	0
fbd8f1ca-b9ab-4c40-a6e5-771d8b9f7015	Elseyornis melanops	Black-fronted Dotterel	dr359	BirdLife Australia, Birdata	1	MW - Devilbend Reservoir	-38.27999878	145.1024933	1	2013	15/05/2013	8158	VIC2586	TUERONG	-38.2987306	145.0967925	1
a656ec5f-9028-45e9-9f13-1bf51ef388ce	Elseyornis melanops	Black-fronted Dotterel	dr359	BirdLife Australia, Birdata	1	Tootgarook Swamp - Lake	-38.38861084	144.8747253	2	2013	10/09/2013	10952	VIC281	BONEO	-38.40990944	144.9035521	1
23823116-fecc-4e86-a3d8-363c127afa38	Elseyornis melanops	Black-fronted Dotterel	dr359	BirdLife Australia, Birdata	1	Bailbooboo Wetland, Balnarring	-38.37833	145.1197		2013	22/09/2013	7639	VIC119	BALNARRING	-38.35319795	145.1218757	1
61535b6b-f554-47e6-b2c7-994882450f31	Elseyornis melanops	Black-fronted Dotterel	dr359	BirdLife Australia, Birdata	1	Bailbooboo Wetland, Balnarring	-38.37833	145.1197		2013	3/10/2013	7639	VIC119	BALNARRING	-38.35319795	145.1218757	1
71ea48db-6ddb-456a-aa6c-89021f0b0493	Elseyornis melanops	Black-fronted Dotterel	dr2009	eBird Australia	2	Balbirooroo Wetlands	-38.37725	145.12098	1	2013	4/10/2013	7639	VIC119	BALNARRING	-38.35319795	145.1218757	1
ddeb02bf-7e31-47df-968c-3802c27a1817	Elseyornis melanops	Black-fronted Dotterel	dr2009	eBird Australia	2	The Briars--Chechingurk Hide	-38.26908	145.04702		2013	27/10/2013	7706	VIC1798	MOUNT MARTHA	-38.27548205	145.0306429	0
b3342be8-ef01-4c65-a0f1-7b4046210ae9	Elseyornis melanops	Black-fronted Dotterel	dr2009	eBird Australia	2	The Briars	-38.2663542	145.0479412		2013	24/12/2013	7706	VIC1798	MOUNT MARTHA	-38.27548205	145.0306429	0
48670598-262d-445f-b2fb-f996558ce0ca	Elseyornis melanops	Black-fronted Dotterel	dr359	BirdLife Australia, Birdata	1	Bailbooboo Wetland, Balnarring	-38.37833	145.1197		2014	12/01/2014	7639	VIC119	BALNARRING	-38.35319795	145.1218757	1
fcacc383-6414-446d-979c-ba8b4786942b	Elseyornis melanops	Black-fronted Dotterel	dr359	BirdLife Australia, Birdata	1	Bailbooboo Wetland, Balnarring	-38.37833	145.1197		2014	26/01/2014	7639	VIC119	BALNARRING	-38.35319795	145.1218757	1
bc21aff7-f69c-4b79-9d69-d4f2d7b0d4bd	Elseyornis melanops	Black-fronted Dotterel	dr2009	eBird Australia	2	Coolart	-38.3869777	145.1411913	1	2014	31/01/2014	10688	VIC2308	SOMERS	-38.38140109	145.16097	0
7f2d41cd-d75b-4f1d-b56f-d37ff0417053	Elseyornis melanops	Black-fronted Dotterel	dr2009	eBird Australia	2	Balbirooroo Wetlands	-38.37725	145.12098	1	2014	31/01/2014	7639	VIC119	BALNARRING	-38.35319795	145.1218757	1
8ec4d74e-cd20-4aaa-8b85-434eed832bae	Elseyornis melanops	Black-fronted Dotterel	dr2009	eBird Australia	2	Coolart	-38.3869777	145.1411913		2014	5/02/2014	10688	VIC2308	SOMERS	-38.38140109	145.16097	0
45ee62a7-fcc4-427a-a35e-3259013907ae	Elseyornis melanops	Black-fronted Dotterel	dr359	BirdLife Australia, Birdata	1	Bailbooboo Wetland, Balnarring	-38.37833	145.1197		2014	5/02/2014	7639	VIC119	BALNARRING	-38.35319795	145.1218757	1
664e282b-19f0-4614-81f1-bff3951a147f	Elseyornis melanops	Black-fronted Dotterel	dr359	BirdLife Australia, Birdata	1	Tootgarook Swamp - Lake	-38.38861	144.8747	2	2014	18/02/2014	10952	VIC281	BONEO	-38.40990944	144.9035521	1
c9f7b0c9-2afe-429d-9161-1149093d7e5e	Elseyornis melanops	Black-fronted Dotterel	dr2009	eBird Australia	2	Balbirooroo Wetlands	-38.37725	145.12098	2	2014	23/02/2014	7639	VIC119	BALNARRING	-38.35319795	145.1218757	1
8071dd2c-02ad-4e43-b596-7c7d99d03b3a	Elseyornis melanops	Black-fronted Dotterel	dr2009	eBird Australia	2	The Briars--Chechingurk Hide	-38.26908	145.04702	1	2014	4/03/2014	7706	VIC1798	MOUNT MARTHA	-38.27548205	145.0306429	0
39b19d8e-802c-4319-99bb-f8138fd1f14e	Elseyornis melanops	Black-fronted Dotterel	dr2009	eBird Australia	2	Balbirooroo Wetlands	-38.37725	145.12098	1	2014	6/03/2014	7639	VIC119	BALNARRING	-38.35319795	145.1218757	1
10d2c290-d9dd-424a-825d-9bfdcd8b5a7b	Elseyornis melanops	Black-fronted Dotterel	dr2009	eBird Australia	2	Coolart	-38.3869777	145.1411913	1	2014	6/03/2014	10688	VIC2308	SOMERS	-38.38140109	145.16097	0
457a9773-6ed8-4595-927b-fd2196c4b141	Elseyornis melanops	Black-fronted Dotterel	dr359	BirdLife Australia, Birdata	1	Bailbooboo Wetland, Balnarring	-38.37833	145.1197		2014	7/03/2014	7639	VIC119	BALNARRING	-38.35319795	145.1218757	1
0d8e7725-84e5-4253-b237-088b10e194ff	Elseyornis melanops	Black-fronted Dotterel	dr2009	eBird Australia	2	The Briars	-38.2663542	145.0479412	1	2014	14/03/2014	7706	VIC1798	MOUNT MARTHA	-38.27548205	145.0306429	0
47c4841e-9ed3-47e7-ae0a-bef2f5f4c155	Elseyornis melanops	Black-fronted Dotterel	dr359	BirdLife Australia, Birdata	1	Coolart - Lagoon	-38.38417	145.1417	2	2014	17/03/2014	10688	VIC2308	SOMERS	-38.38140109	145.16097	1
848fcc31-73a1-458d-af64-bd81c8f8494f	Elseyornis melanops	Black-fronted Dotterel	dr2009	eBird Australia	2	Devilbend Reservoir	-38.2889	145.104	6	2014	24/03/2014	8158	VIC2586	TUERONG	-38.2987306	145.0967925	1
584f8fa6-7b93-4a85-9eb7-ee01cf8ffaf8	Elseyornis melanops	Black-fronted Dotterel	dr359	BirdLife Australia, Birdata	1	Bailbooboo Wetland, Balnarring	-38.37833	145.1197		2014	26/03/2014	7639	VIC119	BALNARRING	-38.35319795	145.1218757	1
29f3bf19-cbf4-483c-a7f8-c221f432a665	Elseyornis melanops	Black-fronted Dotterel	dr359	BirdLife Australia, Birdata	1	Tootgarook Swamp - Lake	-38.38861	144.8747	2	2014	8/04/2014	10952	VIC281	BONEO	-38.40990944	144.9035521	1
94209185-f6f9-4385-82fa-b89f58f32535	Elseyornis melanops	Black-fronted Dotterel	dr359	BirdLife Australia, Birdata	1	Coolart - Lagoon	-38.38417	145.1417	8	2014	14/04/2014	10688	VIC2308	SOMERS	-38.38140109	145.16097	1
e6c109e8-20cd-4daa-b40c-81cef97cf046	Elseyornis melanops	Black-fronted Dotterel	dr2009	eBird Australia	2	Coolart	-38.3869777	145.1411913		2014	23/04/2014	10688	VIC2308	SOMERS	-38.38140109	145.16097	0
862dfbf7-1f21-46b2-bc64-e59ab99b23c1	Elseyornis melanops	Black-fronted Dotterel	dr2009	eBird Australia	2	Coolart	-38.3869777	145.1411913	3	2014	30/04/2014	10688	VIC2308	SOMERS	-38.38140109	145.16097	0
f6eabaee-f0f4-43d6-9572-e97e9b3a380e	Elseyornis melanops	Black-fronted Dotterel	dr359	BirdLife Australia, Birdata	1	Bailbooboo Wetland, Balnarring	-38.37833	145.1197		2014	3/05/2014	7639	VIC119	BALNARRING	-38.35319795	145.1218757	1
c3ea9fa2-aa83-4ad0-990d-cc25df3c36ba	Elseyornis melanops	Black-fronted Dotterel	dr2009	eBird Australia	2	The Briars	-38.2663542	145.0479412		2014	20/05/2014	7706	VIC1798	MOUNT MARTHA	-38.27548205	145.0306429	0
40211b53-4ba5-4a5b-a432-6407d779bb62	Elseyornis melanops	Black-fronted Dotterel	dr359	BirdLife Australia, Birdata	1	Coolart - Lagoon	-38.38417	145.1417	2	2014	26/05/2014	10688	VIC2308	SOMERS	-38.38140109	145.16097	1
d0093a03-a531-438b-8621-8fe3298cf295	Elseyornis melanops	Black-fronted Dotterel	dr2009	eBird Australia	2	The Briars	-38.2663542	145.0479412		2014	30/05/2014	7706	VIC1798	MOUNT MARTHA	-38.27548205	145.0306429	0
476cbb8d-6bc6-4041-a096-20af83d5b77a	Elseyornis melanops	Black-fronted Dotterel	dr2009	eBird Australia	2	The Briars--Chechingurk Hide	-38.2691	145.047	14	2014	5/06/2014	7706	VIC1798	MOUNT MARTHA	-38.27548205	145.0306429	0
ff8ff32b-f3e5-4b81-95d1-175cc64a187f	Elseyornis melanops	Black-fronted Dotterel	dr2009	eBird Australia	2	The Briars--Chechingurk Hide	-38.26908	145.04702	7	2014	7/06/2014	7706	VIC1798	MOUNT MARTHA	-38.27548205	145.0306429	0
a20e5d7b-e3e1-4c6f-94e7-9b1c4e8c759c	Elseyornis melanops	Black-fronted Dotterel	dr2009	eBird Australia	2	The Briars--Chechingurk Hide	-38.26908	145.04702	7	2014	7/06/2014	7706	VIC1798	MOUNT MARTHA	-38.27548205	145.0306429	0
a658df1c-4984-4ae9-8bad-f59b9a428b2d	Elseyornis melanops	Black-fronted Dotterel	dr359	BirdLife Australia, Birdata	1	Coolart - Lagoon	-38.38417	145.1417	2	2014	15/09/2014	10688	VIC2308	SOMERS	-38.38140109	145.16097	1
4cdac652-463a-4f79-a829-db0b1361deb8	Elseyornis melanops	Black-fronted Dotterel	dr359	BirdLife Australia, Birdata	1	Bailbooboo Wetland, Balnarring	-38.37833	145.1197		2014	12/10/2014	7639	VIC119	BALNARRING	-38.35319795	145.1218757	1
4c58805c-e60e-49c9-8789-e7056da77b9d	Elseyornis melanops	Black-fronted Dotterel	dr359	BirdLife Australia, Birdata	1	Coolart - Garden	-38.38694	145.1403	1	2014	17/11/2014	10688	VIC2308	SOMERS	-38.38140109	145.16097	1
312e0eb6-e03b-4da1-8e60-3acd12942b87	Elseyornis melanops	Black-fronted Dotterel	dr359	BirdLife Australia, Birdata	1	Coolart - Lagoon	-38.38417	145.1417	1	2014	17/11/2014	10688	VIC2308	SOMERS	-38.38140109	145.16097	1
820c371e-046e-4c63-95a3-6cb51dcc980d	Elseyornis melanops	Black-fronted Dotterel	dr2009	eBird Australia	2	Balbirooroo Wetlands	-38.37725	145.12098		2014	6/12/2014	7639	VIC119	BALNARRING	-38.35319795	145.1218757	1
bf45bbae-9f0c-409d-b9b7-5cdda46dc339	Elseyornis melanops	Black-fronted Dotterel	dr2009	eBird Australia	2	The Briars	-38.2663542	145.0479412	2	2014	10/12/2014	7706	VIC1798	MOUNT MARTHA	-38.27548205	145.0306429	0
6f55b7d1-2f54-480c-a645-cc39e3820e88	Elseyornis melanops	Black-fronted Dotterel	dr359	BirdLife Australia, Birdata	1	Coolart - Lagoon	-38.38417	145.1417	2	2015	19/01/2015	10688	VIC2308	SOMERS	-38.38140109	145.16097	1
3b1dfd20-020e-4bc8-a094-b27b281d07a2	Elseyornis melanops	Black-fronted Dotterel	dr2009	eBird Australia	2	Coolart	-38.3869777	145.1411913		2015	19/01/2015	10688	VIC2308	SOMERS	-38.38140109	145.16097	0
aeef6783-d1ff-4a27-baca-9537cf4b9ea5	Elseyornis melanops	Black-fronted Dotterel	dr2009	eBird Australia	2	Coolart	-38.3869777	145.1411913	4	2015	24/01/2015	10688	VIC2308	SOMERS	-38.38140109	145.16097	0
67771b57-719f-4447-9202-69418994d964	Elseyornis melanops	Black-fronted Dotterel	dr2009	eBird Australia	2	The Briars--Chechingurk Hide	-38.26908	145.04702	4	2015	1/02/2015	7706	VIC1798	MOUNT MARTHA	-38.27548205	145.0306429	0
230eeab5-89f9-489f-90e1-6e57c9881e94	Elseyornis melanops	Black-fronted Dotterel	dr359	BirdLife Australia, Birdata	1	Bailbooboo Wetland, Balnarring	-38.37833	145.1197		2015	1/02/2015	7639	VIC119	BALNARRING	-38.35319795	145.1218757	1
028f7efb-2c6d-429c-bd7d-2777cd360148	Elseyornis melanops	Black-fronted Dotterel	dr2009	eBird Australia	2	The Briars--Chechingurk Hide	-38.26908	145.04702	4	2015	1/02/2015	7706	VIC1798	MOUNT MARTHA	-38.27548205	145.0306429	0
81640124-3643-4621-b20d-8b6cfd8ad039	Elseyornis melanops	Black-fronted Dotterel	dr359	BirdLife Australia, Birdata	1	Bailbooboo Wetland, Balnarring	-38.37833	145.1197		2015	6/02/2015	7639	VIC119	BALNARRING	-38.35319795	145.1218757	1
fb1a3734-8541-4986-9d10-8d51a1a3b718	Elseyornis melanops	Black-fronted Dotterel	dr2009	eBird Australia	2	Coolart	-38.3869777	145.1411913	1	2015	16/02/2015	10688	VIC2308	SOMERS	-38.38140109	145.16097	0
11a5e95e-0da6-429a-b637-4b82ee26b457	Elseyornis melanops	Black-fronted Dotterel	dr359	BirdLife Australia, Birdata	1	Coolart - Lagoon	-38.38417	145.1417	10	2015	16/02/2015	10688	VIC2308	SOMERS	-38.38140109	145.16097	1
33614e11-597b-4dc6-b6aa-0dce67eeb0e9	Elseyornis melanops	Black-fronted Dotterel	dr2009	eBird Australia	2	The Briars	-38.2663542	145.0479412	2	2015	2/03/2015	7706	VIC1798	MOUNT MARTHA	-38.27548205	145.0306429	0
b3d198c3-c94a-4dbc-9323-024cf4cf94e5	Elseyornis melanops	Black-fronted Dotterel	dr2009	eBird Australia	2	Coolart	-38.3869777	145.1411913		2015	10/03/2015	10688	VIC2308	SOMERS	-38.38140109	145.16097	0
8b183ba3-0c9a-4f0d-8d32-30be9886455b	Elseyornis melanops	Black-fronted Dotterel	dr359	BirdLife Australia, Birdata	1	Bailbooboo Wetland, Balnarring	-38.37833	145.1197		2015	11/03/2015	7639	VIC119	BALNARRING	-38.35319795	145.1218757	1
832b4ef7-3e88-4996-b142-49965364fcec	Elseyornis melanops	Black-fronted Dotterel	dr2009	eBird Australia	2	Coolart	-38.3869777	145.1411913	6	2015	14/03/2015	10688	VIC2308	SOMERS	-38.38140109	145.16097	0
d0802bd8-9c36-4856-89ca-10afc19ac2a7	Elseyornis melanops	Black-fronted Dotterel	dr359	BirdLife Australia, Birdata	1	Coolart - Lagoon	-38.38417	145.1417	11	2015	16/03/2015	10688	VIC2308	SOMERS	-38.38140109	145.16097	1
5cfb1394-b320-4a41-a8db-64742f32f187	Elseyornis melanops	Black-fronted Dotterel	dr2009	eBird Australia	2	The Briars	-38.2663542	145.0479412	10	2015	29/03/2015	7706	VIC1798	MOUNT MARTHA	-38.27548205	145.0306429	0
0677e998-389f-474a-b0fc-98f10c0033ce	Elseyornis melanops	Black-fronted Dotterel	dr2009	eBird Australia	2	AU-VIC-Mount Martha - -38.2683x145.0438 - 11 Apr 2015 2:37 pm	-38.268339	145.04378	10	2015	11/04/2015	7706	VIC1798	MOUNT MARTHA	-38.27548205	145.0306429	0
2dfe7a60-8be3-4471-8e5f-87b944adc5c1	Elseyornis melanops	Black-fronted Dotterel	dr359	BirdLife Australia, Birdata	1	Coolart - Lagoon	-38.38417	145.1417	7	2015	20/04/2015	10688	VIC2308	SOMERS	-38.38140109	145.16097	1
687bf70a-5fe2-445c-9f17-9837f5fcc130	Elseyornis melanops	Black-fronted Dotterel	dr2009	eBird Australia	2	Coolart	-38.3869777	145.1411913	3	2015	2/05/2015	10688	VIC2308	SOMERS	-38.38140109	145.16097	0
806c187b-64a3-4ec2-b963-8da31523156f	Elseyornis melanops	Black-fronted Dotterel	dr2009	eBird Australia	2	Coolart	-38.3869777	145.1411913	3	2015	16/05/2015	10688	VIC2308	SOMERS	-38.38140109	145.16097	0
579280b1-5bef-4273-9ea5-f70d5cca2c02	Elseyornis melanops	Black-fronted Dotterel	dr2009	eBird Australia	2	Bay Road walk, Mt Martha	-38.2696562	145.0271487	1	2015	3/10/2015	7706	VIC1798	MOUNT MARTHA	-38.27548205	145.0306429	0
e14dc243-9555-47d0-ba57-c96eee5f38fb	Elseyornis melanops	Black-fronted Dotterel	dr359	BirdLife Australia, Birdata	1	Bailbooboo Wetland, Balnarring	-38.37833	145.1197		2015	19/10/2015	7639	VIC119	BALNARRING	-38.35319795	145.1218757	1
a00362ec-63ee-4ab3-a825-a93e5c00c357	Elseyornis melanops	Black-fronted Dotterel	dr2009	eBird Australia	2	Coolart	-38.3869777	145.1411913		2015	19/10/2015	10688	VIC2308	SOMERS	-38.38140109	145.16097	0
e1f8c631-3b65-4c3f-b70f-deca18a12b4d	Elseyornis melanops	Black-fronted Dotterel	dr2009	eBird Australia	2	Coolart	-38.3869777	145.1411913	1	2015	8/11/2015	10688	VIC2308	SOMERS	-38.38140109	145.16097	0
379db27e-f372-4837-b596-81f944e37666	Elseyornis melanops	Black-fronted Dotterel	dr2009	eBird Australia	2	Coolart	-38.3869777	145.1411913	1	2015	13/11/2015	10688	VIC2308	SOMERS	-38.38140109	145.16097	0
b45382d0-ed41-491a-b3bf-5226d5962de3	Elseyornis melanops	Black-fronted Dotterel	dr2009	eBird Australia	2	Coolart	-38.3869777	145.1411913	1	2015	16/11/2015	10688	VIC2308	SOMERS	-38.38140109	145.16097	0
d70c2c0b-802a-456e-ac6e-2e1fafd1da34	Elseyornis melanops	Black-fronted Dotterel	dr359	BirdLife Australia, Birdata	1	Bailbooboo Wetland, Balnarring	-38.37833	145.1197		2015	24/11/2015	7639	VIC119	BALNARRING	-38.35319795	145.1218757	1
edc842d6-85cb-4dce-8234-5df575359dfb	Elseyornis melanops	Black-fronted Dotterel	dr2009	eBird Australia	2	Coolart	-38.3869777	145.1411913	1	2015	21/12/2015	10688	VIC2308	SOMERS	-38.38140109	145.16097	0
4198ff70-f9a8-4cf8-ad4f-f2bc110bd0bb	Elseyornis melanops	Black-fronted Dotterel	dr2009	eBird Australia	2	Balbirooroo Wetlands	-38.37725	145.12098	3	2015	21/12/2015	7639	VIC119	BALNARRING	-38.35319795	145.1218757	1
24d0ee7a-1dab-423d-abd4-dd08947195ab	Elseyornis melanops	Black-fronted Dotterel	dr2009	eBird Australia	2	AU-VIC-Somers - -38.3866x145.1407 - 28 Dec 2015, 1:42 PM	-38.386619	145.140745	2	2015	28/12/2015	10688	VIC2308	SOMERS	-38.38140109	145.16097	0
ca548e7c-4ef5-44ac-86f8-0ed0425d5ae2	Elseyornis melanops	Black-fronted Dotterel	dr2009	eBird Australia	2	Coolart	-38.3869777	145.1411913	3	2016	3/01/2016	10688	VIC2308	SOMERS	-38.38140109	145.16097	0
c36550e3-bd34-4405-b667-2107db24e5f1	Elseyornis melanops	Black-fronted Dotterel	dr2009	eBird Australia	2	Balbirooroo Wetlands	-38.37725	145.12098	3	2016	8/01/2016	7639	VIC119	BALNARRING	-38.35319795	145.1218757	1
2716e9dc-1e47-4d14-966c-c6094f1769ec	Elseyornis melanops	Black-fronted Dotterel	dr2009	eBird Australia	2	Coolart	-38.3869777	145.1411913	3	2016	8/01/2016	10688	VIC2308	SOMERS	-38.38140109	145.16097	0
e14cf1a3-4672-455c-ba04-b731a7c951b6	Elseyornis melanops	Black-fronted Dotterel	dr359	BirdLife Australia, Birdata	1	Bailbooboo Wetland, Balnarring	-38.37833	145.1197		2016	9/01/2016	7639	VIC119	BALNARRING	-38.35319795	145.1218757	1
fbd543e6-7fe2-42b8-b1ed-82c5ead116e1	Elseyornis melanops	Black-fronted Dotterel	dr2009	eBird Australia	2	Balbirooroo Wetlands	-38.37725	145.12098	1	2016	12/02/2016	7639	VIC119	BALNARRING	-38.35319795	145.1218757	1
f3981471-3197-4ef7-894a-06e72e71ee08	Elseyornis melanops	Black-fronted Dotterel	dr2009	eBird Australia	2	The Briars--Boonoorung Hide	-38.268465	145.044479	1	2016	13/02/2016	7706	VIC1798	MOUNT MARTHA	-38.27548205	145.0306429	0
f325be56-75d1-402b-97d7-8e2656320fa2	Elseyornis melanops	Black-fronted Dotterel	dr2009	eBird Australia	2	The Briars	-38.2663542	145.0479412	1	2016	13/02/2016	7706	VIC1798	MOUNT MARTHA	-38.27548205	145.0306429	0
a7cb09dd-093c-403d-b7a3-858ea48cf41e	Elseyornis melanops	Black-fronted Dotterel	dr2009	eBird Australia	2	The Briars--Boonoorung Hide	-38.268465	145.044479	1	2016	13/02/2016	7706	VIC1798	MOUNT MARTHA	-38.27548205	145.0306429	0
6410d6db-5af7-43dc-b151-36a01a4e52ea	Elseyornis melanops	Black-fronted Dotterel	dr359	BirdLife Australia, Birdata	1	Bailbooboo Wetland, Balnarring	-38.37833	145.1197		2016	13/02/2016	7639	VIC119	BALNARRING	-38.35319795	145.1218757	1
55e19916-f72f-40cd-b1dc-5e8ed191236c	Elseyornis melanops	Black-fronted Dotterel	dr2009	eBird Australia	2	The Briars	-38.2664	145.048	1	2016	13/02/2016	7706	VIC1798	MOUNT MARTHA	-38.27548205	145.0306429	0
2f65c42e-8f24-4658-a655-51fb884abc5d	Elseyornis melanops	Black-fronted Dotterel	dr2009	eBird Australia	2	The Briars--Chechingurk Hide	-38.26908	145.04702	3	2016	13/02/2016	7706	VIC1798	MOUNT MARTHA	-38.27548205	145.0306429	0
13338839-5c15-4088-b2b1-854b3c97f758	Elseyornis melanops	Black-fronted Dotterel	dr2009	eBird Australia	2	The Briars--Chechingurk Hide	-38.26908	145.04702	3	2016	13/02/2016	7706	VIC1798	MOUNT MARTHA	-38.27548205	145.0306429	0
633d4d98-2d2c-41e5-b56b-4350f6680e27	Elseyornis melanops	Black-fronted Dotterel	dr2009	eBird Australia	2	Balbirooroo Wetlands	-38.37725	145.12098	7	2016	20/03/2016	7639	VIC119	BALNARRING	-38.35319795	145.1218757	1
23cbbb92-7293-4f15-bfd2-896b500853fe	Elseyornis melanops	Black-fronted Dotterel	dr2009	eBird Australia	2	The Briars	-38.2663542	145.0479412	3	2016	20/03/2016	7706	VIC1798	MOUNT MARTHA	-38.27548205	145.0306429	0
8a97490d-a9b5-4b44-a2b8-4f26328c3dbb	Elseyornis melanops	Black-fronted Dotterel	dr2009	eBird Australia	2	The Briars	-38.2663542	145.0479412	0	2016	26/03/2016	7706	VIC1798	MOUNT MARTHA	-38.27548205	145.0306429	0
0b9dbf64-5673-4b43-968a-fcc163223384	Elseyornis melanops	Black-fronted Dotterel	dr359	BirdLife Australia, Birdata	1	Bailbooboo Wetland, Balnarring	-38.37833	145.1197		2016	27/04/2016	7639	VIC119	BALNARRING	-38.35319795	145.1218757	1
9dfcf730-df3f-46c8-8b4b-54b113936948	Elseyornis melanops	Black-fronted Dotterel	dr2009	eBird Australia	2	Balbirooroo Wetlands	-38.37725	145.12098	3	2016	30/04/2016	7639	VIC119	BALNARRING	-38.35319795	145.1218757	1
2e41922b-5317-41f1-975e-106f0ec7472f	Elseyornis melanops	Black-fronted Dotterel	dr2009	eBird Australia	2	Dam adjacent to Balbirooroo Wetland	-38.37882	145.11919	0	2016	30/04/2016	7639	VIC119	BALNARRING	-38.35319795	145.1218757	1
ff67d6b5-583b-4eb9-8cdd-690660b0adba	Elseyornis melanops	Black-fronted Dotterel	dr2009	eBird Australia	2	Coolart	-38.3869777	145.1411913	1	2016	12/05/2016	10688	VIC2308	SOMERS	-38.38140109	145.16097	0
16963795-d160-456a-a0d8-ec6f58b5cb90	Elseyornis melanops	Black-fronted Dotterel	dr359	BirdLife Australia, Birdata	1	Bailbooboo Wetland, Balnarring	-38.37833	145.11972		2016	13/10/2016	7639	VIC119	BALNARRING	-38.35319795	145.1218757	1
38841f9b-6cdc-4086-9bc5-17cf1efa7800	Elseyornis melanops	Black-fronted Dotterel	dr359	BirdLife Australia, Birdata	1	Bailbooboo Wetland, Balnarring	-38.37833	145.11972		2016	4/11/2016	7639	VIC119	BALNARRING	-38.35319795	145.1218757	1
149943d3-50cb-49d3-bbc4-487a42a0a472	Elseyornis melanops	Black-fronted Dotterel	dr359	BirdLife Australia, Birdata	1	Tootgarook Swamp - A McNaughts lake	-38.38833	144.87361		2016	9/11/2016	10952	VIC281	BONEO	-38.40990944	144.9035521	1
0aeb1407-458f-4f3f-a87d-91951968e0be	Elseyornis melanops	Black-fronted Dotterel	dr359	BirdLife Australia, Birdata	1	Tootgarook Swamp - McNaught's Property	-38.3875	144.87361		2016	9/11/2016	10952	VIC281	BONEO	-38.40990944	144.9035521	0
8c8940c7-4586-4e58-bbfa-3e5a2c4b69bf	Elseyornis melanops	Black-fronted Dotterel	dr359	BirdLife Australia, Birdata	1	Bittern Reservoir: Circuit Track	-38.30557	145.1202		2016	17/11/2016	8158	VIC2586	TUERONG	-38.2987306	145.0967925	0
308c9807-cdc9-4380-9592-050357c5becf	Elseyornis melanops	Black-fronted Dotterel	dr359	BirdLife Australia, Birdata	1	Bailbooboo Wetland, Balnarring	-38.37833	145.11972		2016	19/11/2016	7639	VIC119	BALNARRING	-38.35319795	145.1218757	1
16fca875-50d2-4e05-8695-e7b60306b54e	Elseyornis melanops	Black-fronted Dotterel	dr359	BirdLife Australia, Birdata	1	Bailbooboo Wetland, Balnarring	-38.37833	145.11972		2016	29/11/2016	7639	VIC119	BALNARRING	-38.35319795	145.1218757	1
8f4d14e9-8866-472f-8201-b7bc175b2f02	Elseyornis melanops	Black-fronted Dotterel	dr359	BirdLife Australia, Birdata	1	Bailbooboo Wetland, Balnarring	-38.37833	145.11972		2016	12/12/2016	7639	VIC119	BALNARRING	-38.35319795	145.1218757	1
4a81b218-6612-441b-a96d-99f46eae3fe0	Elseyornis melanops	Black-fronted Dotterel	dr2009	eBird Australia	2	Balbirooroo Wetlands	-38.37725	145.12098	0	2016	26/12/2016	7639	VIC119	BALNARRING	-38.35319795	145.1218757	1
77b5dae9-1da0-4ccb-866f-a542c6c19806	Elseyornis melanops	Black-fronted Dotterel	dr2009	eBird Australia	2	Balbirooroo Wetlands	-38.37725	145.12098	1	2017	2/01/2017	7639	VIC119	BALNARRING	-38.35319795	145.1218757	1
f2ee3ed1-59d8-421c-8c79-9dc95a72dd35	Elseyornis melanops	Black-fronted Dotterel	dr2009	eBird Australia	2	Balbirooroo Wetlands	-38.37725	145.12098	2	2017	4/01/2017	7639	VIC119	BALNARRING	-38.35319795	145.1218757	1
460ac092-fcf9-4d9a-9d7d-164b35da93a9	Elseyornis melanops	Black-fronted Dotterel	dr359	BirdLife Australia, Birdata	1	The Briars	-38.26777	145.04291	1	2017	25/01/2017	7706	VIC1798	MOUNT MARTHA	-38.27548205	145.0306429	0
514e380f-373f-4420-824d-eabf49b04e38	Elseyornis melanops	Black-fronted Dotterel	dr2009	eBird Australia	2	The Briars	-38.2663542	145.0479412	0	2017	26/01/2017	7706	VIC1798	MOUNT MARTHA	-38.27548205	145.0306429	0
84ca35b0-7a9f-4310-87f1-4973d1962460	Elseyornis melanops	Black-fronted Dotterel	dr359	BirdLife Australia, Birdata	1	Bailbooboo Wetland, Balnarring	-38.37833	145.11972		2017	4/02/2017	7639	VIC119	BALNARRING	-38.35319795	145.1218757	1
1c06bfd7-0ed4-4c36-9384-97e88f90f149	Elseyornis melanops	Black-fronted Dotterel	dr359	BirdLife Australia, Birdata	1	Coolart - Lagoon	-38.38417	145.14167	6	2017	20/02/2017	10688	VIC2308	SOMERS	-38.38140109	145.16097	1
97d7e9c4-48b2-42fc-acff-fe80bae5dee9	Elseyornis melanops	Black-fronted Dotterel	dr359	BirdLife Australia, Birdata	1	Bailbooboo Wetland, Balnarring	-38.37833	145.11972		2017	24/02/2017	7639	VIC119	BALNARRING	-38.35319795	145.1218757	1
4e9d8257-c16f-4e21-bdc7-74eb88ae2881	Elseyornis melanops	Black-fronted Dotterel	dr2009	eBird Australia	2	Coolart	-38.3869777	145.1411913	2	2017	5/03/2017	10688	VIC2308	SOMERS	-38.38140109	145.16097	0
e3b72c36-00b2-47f7-80ae-e76b6a207193	Elseyornis melanops	Black-fronted Dotterel	dr359	BirdLife Australia, Birdata	1	Coolart - Lagoon	-38.38417	145.14167	4	2017	20/03/2017	10688	VIC2308	SOMERS	-38.38140109	145.16097	1
8108d1f0-73d6-4c36-9b3e-b2a2a897abc7	Elseyornis melanops	Black-fronted Dotterel	dr2009	eBird Australia	2	Coolart	-38.3869777	145.1411913	3	2017	27/03/2017	10688	VIC2308	SOMERS	-38.38140109	145.16097	0
ee046392-7832-448b-8601-305da2048792	Elseyornis melanops	Black-fronted Dotterel	dr359	BirdLife Australia, Birdata	1	Balbirooroo Wetland	-38.3775	145.12083		2017	12/04/2017	7639	VIC119	BALNARRING	-38.35319795	145.1218757	1
aa184d04-1b4e-4763-9287-3e0fbb848b36	Elseyornis melanops	Black-fronted Dotterel	dr359	BirdLife Australia, Birdata	1	Bailbooboo Wetland, Balnarring	-38.37833	145.11972		2017	12/04/2017	7639	VIC119	BALNARRING	-38.35319795	145.1218757	1
f6c5d41c-435f-45da-bbbf-9478a23333a8	Elseyornis melanops	Black-fronted Dotterel	dr359	BirdLife Australia, Birdata	1	Coolart - Lagoon	-38.38417	145.14167	4	2017	17/04/2017	10688	VIC2308	SOMERS	-38.38140109	145.16097	1
2fb0acd1-596d-4d6b-b0e6-a23918a43dcf	Elseyornis melanops	Black-fronted Dotterel	dr359	BirdLife Australia, Birdata	1	Coolart - Lagoon	-38.38417	145.14167	2	2017	15/05/2017	10688	VIC2308	SOMERS	-38.38140109	145.16097	1
d35449a7-2292-4cdf-afea-ccc2adc59a52	Elseyornis melanops	Black-fronted Dotterel	dr2009	eBird Australia	2	The Briars--Chechingurk Hide	-38.26908	145.04702	4	2017	21/05/2017	7706	VIC1798	MOUNT MARTHA	-38.27548205	145.0306429	0
3dbc60f1-a0aa-4c96-9abe-86d47b1734d6	Elseyornis melanops	Black-fronted Dotterel	dr359	BirdLife Australia, Birdata	1	Chechingurk Hide	-38.26917	145.04694	4	2017	21/05/2017	7706	VIC1798	MOUNT MARTHA	-38.27548205	145.0306429	0
26b16a88-b950-4e12-8041-0af8b1758462	Elseyornis melanops	Black-fronted Dotterel	dr2009	eBird Australia	2	The Briars--Chechingurk Hide	-38.26908	145.04702	4	2017	21/05/2017	7706	VIC1798	MOUNT MARTHA	-38.27548205	145.0306429	0
ee4f9f7f-6b50-4fc5-9763-7e0e04874208	Elseyornis melanops	Black-fronted Dotterel	dr2009	eBird Australia	2	The Briars	-38.2663542	145.0479412	1	2017	31/05/2017	7706	VIC1798	MOUNT MARTHA	-38.27548205	145.0306429	0
9349c22b-6845-4198-b99d-6d4a3dd3ee64	Elseyornis melanops	Black-fronted Dotterel	dr359	BirdLife Australia, Birdata	1	Coolart - Lagoon	-38.38417	145.14167	2	2017	19/06/2017	10688	VIC2308	SOMERS	-38.38140109	145.16097	1
c5012c35-ad3c-43b4-b46b-fe4d6cbde7c8	Elseyornis melanops	Black-fronted Dotterel	dr2009	eBird Australia	2	Balbirooroo Wetlands	-38.37725	145.12098	1	2017	9/08/2017	7639	VIC119	BALNARRING	-38.35319795	145.1218757	1
2bc749a1-92b8-42d6-b2c9-a62512fad76c	Elseyornis melanops	Black-fronted Dotterel	dr359	BirdLife Australia, Birdata	1	Balbirooroo Wetlands	-38.37722	145.12111	1	2017	9/08/2017	7639	VIC119	BALNARRING	-38.35319795	145.1218757	1
29c055ea-56d4-440f-a254-b8274fff6396	Elseyornis melanops	Black-fronted Dotterel	dr359	BirdLife Australia, Birdata	1	Bailbooboo Wetland, Balnarring	-38.37833	145.11972		2017	20/08/2017	7639	VIC119	BALNARRING	-38.35319795	145.1218757	1
2058b701-fece-4d87-b63d-668139a02573	Elseyornis melanops	Black-fronted Dotterel	dr359	BirdLife Australia, Birdata	1	Chechingurk Hide, Mount Martha	-38.26917	145.04361	2	2017	29/08/2017	7706	VIC1798	MOUNT MARTHA	-38.27548205	145.0306429	0
05ef7e25-83ff-4b11-9eec-17e3238b9d28	Elseyornis melanops	Black-fronted Dotterel	dr2009	eBird Australia	2	The Briars--Chechingurk Hide	-38.26908	145.04702	2	2017	29/08/2017	7706	VIC1798	MOUNT MARTHA	-38.27548205	145.0306429	0
8221d5ba-74f6-4edc-8c97-927fd2525ebc	Elseyornis melanops	Black-fronted Dotterel	dr359	BirdLife Australia, Birdata	1	Bailbooboo Wetland, Balnarring	-38.37833	145.11972		2017	26/09/2017	7639	VIC119	BALNARRING	-38.35319795	145.1218757	1
a70e75e1-def1-45ae-82d2-83db7d0fa59b	Elseyornis melanops	Black-fronted Dotterel	dr359	BirdLife Australia, Birdata	1	Bailbooboo Wetland, Balnarring	-38.37833	145.11972		2017	8/10/2017	7639	VIC119	BALNARRING	-38.35319795	145.1218757	1
23900fb9-0b0a-45ad-ac23-97410bcd7ea7	Elseyornis melanops	Black-fronted Dotterel	dr359	BirdLife Australia, Birdata	1	Bailbooboo Wetland, Balnarring	-38.37833	145.11972		2017	15/10/2017	7639	VIC119	BALNARRING	-38.35319795	145.1218757	1
41c0aff8-eebb-4978-9d6c-cb292584813f	Elseyornis melanops	Black-fronted Dotterel	dr359	BirdLife Australia, Birdata	1	Bailbooboo Wetland, Balnarring	-38.37833	145.11972		2017	15/11/2017	7639	VIC119	BALNARRING	-38.35319795	145.1218757	1
a4681e97-e96e-4cd8-b9ab-e7d2d2ae5a49	Elseyornis melanops	Black-fronted Dotterel	dr359	BirdLife Australia, Birdata	1	Bittern Reservoir: Circuit Track	-38.30557	145.1202		2017	24/11/2017	8158	VIC2586	TUERONG	-38.2987306	145.0967925	0
89e57fcf-74ac-4c06-a484-b14b683ae39d	Elseyornis melanops	Black-fronted Dotterel	dr359	BirdLife Australia, Birdata	1	Bailbooboo Wetland, Balnarring	-38.37833	145.11972		2017	6/12/2017	7639	VIC119	BALNARRING	-38.35319795	145.1218757	1
af52f43a-acbc-40d8-b22d-09e6318d0434	Elseyornis melanops	Black-fronted Dotterel	dr359	BirdLife Australia, Birdata	1	Bailbooboo Wetland, Balnarring	-38.37833	145.11972		2017	26/12/2017	7639	VIC119	BALNARRING	-38.35319795	145.1218757	1
ee218966-7e25-46e2-87ef-ce21b5e17820	Elseyornis melanops	Black-fronted Dotterel	dr2009	eBird Australia	2	Balbirooroo Wetlands	-38.37725	145.12098	1	2018	2/01/2018	7639	VIC119	BALNARRING	-38.35319795	145.1218757	1
a98563f5-8f73-44e4-9ce3-d885dc2f0729	Elseyornis melanops	Black-fronted Dotterel	dr2009	eBird Australia	2	Balbirooroo Wetlands	-38.37725	145.12098	1	2018	3/01/2018	7639	VIC119	BALNARRING	-38.35319795	145.1218757	1
d5b89dab-aca8-463f-8699-db6b04afb8f9	Elseyornis melanops	Black-fronted Dotterel	dr2009	eBird Australia	2	Coolart	-38.3869777	145.1411913	1	2018	10/01/2018	10688	VIC2308	SOMERS	-38.38140109	145.16097	0
3382a692-5a3f-47f9-925a-6be049ad5da7	Elseyornis melanops	Black-fronted Dotterel	dr2009	eBird Australia	2	Coolart	-38.3869777	145.1411913	1	2018	14/01/2018	10688	VIC2308	SOMERS	-38.38140109	145.16097	0
0c7f620d-3707-4b98-a82f-18177e08c5e9	Elseyornis melanops	Black-fronted Dotterel	dr359	BirdLife Australia, Birdata	1	Coolart - Lagoon	-38.38417	145.14167	2	2018	15/01/2018	10688	VIC2308	SOMERS	-38.38140109	145.16097	1
a9a3a5b4-1a9e-4461-b063-c40c12520076	Elseyornis melanops	Black-fronted Dotterel	dr2009	eBird Australia	2	The Briars	-38.2663542	145.0479412	1	2018	17/01/2018	7706	VIC1798	MOUNT MARTHA	-38.27548205	145.0306429	0
4109f946-4b7c-4680-ae70-8cdb5b1d76eb	Elseyornis melanops	Black-fronted Dotterel	dr2009	eBird Australia	2	Balbirooroo Wetlands	-38.37725	145.12098	2	2018	17/01/2018	7639	VIC119	BALNARRING	-38.35319795	145.1218757	1
28eb26df-1fb7-40df-8985-90949867aea9	Elseyornis melanops	Black-fronted Dotterel	dr2009	eBird Australia	2	Coolart	-38.3869777	145.1411913	1	2018	17/01/2018	10688	VIC2308	SOMERS	-38.38140109	145.16097	0
4353aa83-5231-455c-8df3-b10c1b44f1d4	Elseyornis melanops	Black-fronted Dotterel	dr2009	eBird Australia	2	Balbirooroo wetlands walk	-38.3741388	145.1203716	3	2018	18/01/2018	7639	VIC119	BALNARRING	-38.35319795	145.1218757	1
e702b2a9-be60-460a-98fc-63edeeb4f1c4	Elseyornis melanops	Black-fronted Dotterel	dr2009	eBird Australia	2	Balbirooroo Wetlands	-38.37725	145.12098	1	2018	21/01/2018	7639	VIC119	BALNARRING	-38.35319795	145.1218757	1
968898ad-4f51-497a-a98a-1d19c6de153a	Elseyornis melanops	Black-fronted Dotterel	dr2009	eBird Australia	2	Balbirooroo Wetlands	-38.37725	145.12098	1	2018	31/01/2018	7639	VIC119	BALNARRING	-38.35319795	145.1218757	1
82bf8269-37d6-4c36-b5ee-cffd378d8fc8	Elseyornis melanops	Black-fronted Dotterel	dr2009	eBird Australia	2	Balbirooroo Wetlands	-38.37725	145.12098	1	2018	4/02/2018	7639	VIC119	BALNARRING	-38.35319795	145.1218757	1
b752e16f-3173-42ff-a832-cde42b2b8073	Elseyornis melanops	Black-fronted Dotterel	dr2009	eBird Australia	2	Coolart	-38.3869777	145.1411913	4	2018	11/02/2018	10688	VIC2308	SOMERS	-38.38140109	145.16097	0
0cfd497f-308f-4b42-a1b7-984914bddc26	Elseyornis melanops	Black-fronted Dotterel	dr2009	eBird Australia	2	2275 Mornington Flinders Road, Flinders, Victoria	-38.4679167	144.9990463	2	2018	11/02/2018	10260	VIC922	FLINDERS	-38.45881221	144.9783964	0
222346ab-8c76-43c2-9428-231d8a886b6c	Elseyornis melanops	Black-fronted Dotterel	dr2009	eBird Australia	2	Coolart	-38.3869777	145.1411913	1	2018	13/02/2018	10688	VIC2308	SOMERS	-38.38140109	145.16097	0
199af40f-f7b6-4097-817e-5598e05e4e63	Elseyornis melanops	Black-fronted Dotterel	dr359	BirdLife Australia, Birdata	1	Coolart - Lagoon	-38.38417	145.14167	2	2018	19/02/2018	10688	VIC2308	SOMERS	-38.38140109	145.16097	1
b390b03a-4437-4043-a47d-b0dd28bca463	Elseyornis melanops	Black-fronted Dotterel	dr2009	eBird Australia	2	The Briars--Chechingurk Hide	-38.26908	145.04702	2	2018	28/02/2018	7706	VIC1798	MOUNT MARTHA	-38.27548205	145.0306429	0
2c7a4efe-8b5d-4f3b-8b2f-44e1eb944a5b	Elseyornis melanops	Black-fronted Dotterel	dr359	BirdLife Australia, Birdata	1	Chechingurk Hide	-38.26917	145.04694	2	2018	28/02/2018	7706	VIC1798	MOUNT MARTHA	-38.27548205	145.0306429	0
f399c48b-e2ec-4c3d-b088-53559c6845f9	Elseyornis melanops	Black-fronted Dotterel	dr359	BirdLife Australia, Birdata	1	Bailbooboo Wetland, Balnarring	-38.37833	145.11972		2018	9/03/2018	7639	VIC119	BALNARRING	-38.35319795	145.1218757	1
0862319d-4442-493c-8574-c4ef2b697ae9	Elseyornis melanops	Black-fronted Dotterel	dr2009	eBird Australia	2	Coolart	-38.3869777	145.1411913	5	2018	12/03/2018	10688	VIC2308	SOMERS	-38.38140109	145.16097	0
e7a5c943-f7b1-47f3-b47a-9833454fafe3	Elseyornis melanops	Black-fronted Dotterel	dr359	BirdLife Australia, Birdata	1	Coolart - Lagoon	-38.38417	145.14167	8	2018	19/03/2018	10688	VIC2308	SOMERS	-38.38140109	145.16097	1
d884565d-50ab-4e7a-bdff-fa4ace97ad1e	Elseyornis melanops	Black-fronted Dotterel	dr359	BirdLife Australia, Birdata	1	Bailbooboo Wetland, Balnarring	-38.37833	145.11972		2018	1/04/2018	7639	VIC119	BALNARRING	-38.35319795	145.1218757	1
69922e21-414e-4407-a7fb-3a0f094475d1	Elseyornis melanops	Black-fronted Dotterel	dr2009	eBird Australia	2	The Briars	-38.2663542	145.0479412	12	2018	1/04/2018	7706	VIC1798	MOUNT MARTHA	-38.27548205	145.0306429	0
6a63f588-06ee-4841-97b1-db817f4021c0	Elseyornis melanops	Black-fronted Dotterel	dr2009	eBird Australia	2	Coolart	-38.3869777	145.1411913	2	2018	6/04/2018	10688	VIC2308	SOMERS	-38.38140109	145.16097	0
348386a4-3aff-4aac-a978-1377ea6deecc	Elseyornis melanops	Black-fronted Dotterel	dr2009	eBird Australia	2	Devilbend Reservoir	-38.2888587	145.1036453	1	2018	6/04/2018	8158	VIC2586	TUERONG	-38.2987306	145.0967925	1
6edf2492-b92e-493a-ac1f-32775e31ef3d	Elseyornis melanops	Black-fronted Dotterel	dr359	BirdLife Australia, Birdata	1	Bittern Reservoir: Circuit Track	-38.30557	145.1202		2018	7/04/2018	8158	VIC2586	TUERONG	-38.2987306	145.0967925	0
1b7fd8a7-d42a-4b60-8b50-db3aa6441f39	Elseyornis melanops	Black-fronted Dotterel	dr359	BirdLife Australia, Birdata	1	Devil Bend NFR: Catch Drain Trail	-38.30568	145.10787		2018	7/04/2018	8158	VIC2586	TUERONG	-38.2987306	145.0967925	0
289c9f63-ca78-4a7e-a600-cd6d907d92ee	Elseyornis melanops	Black-fronted Dotterel	dr359	BirdLife Australia, Birdata	1	Balbirooroo Wetland	-38.3775	145.12083	1	2018	15/04/2018	7639	VIC119	BALNARRING	-38.35319795	145.1218757	1
27bd0e4b-1e9c-45c8-a7cf-f0ba9464afd2	Elseyornis melanops	Black-fronted Dotterel	dr2009	eBird Australia	2	Coolart	-38.3869777	145.1411913	2	2018	26/04/2018	10688	VIC2308	SOMERS	-38.38140109	145.16097	0
fe82bfa8-3d95-4005-9890-65fea03ada52	Elseyornis melanops	Black-fronted Dotterel	dr2009	eBird Australia	2	The Briars	-38.2663542	145.0479412	0	2018	28/04/2018	7706	VIC1798	MOUNT MARTHA	-38.27548205	145.0306429	0
82294f3c-3db3-43ae-aee5-74c9cc0be574	Elseyornis melanops	Black-fronted Dotterel	dr2009	eBird Australia	2	The Briars	-38.2663542	145.0479412	0	2018	28/04/2018	7706	VIC1798	MOUNT MARTHA	-38.27548205	145.0306429	0
9ace1362-51bd-4527-a5d0-9ea9b1d962c9	Elseyornis melanops	Black-fronted Dotterel	dr2009	eBird Australia	2	Coolart	-38.3869777	145.1411913	2	2018	5/05/2018	10688	VIC2308	SOMERS	-38.38140109	145.16097	0
67c38e6c-01b1-4e84-a46e-8e960c9fbf16	Elseyornis melanops	Black-fronted Dotterel	dr2009	eBird Australia	2	Balbirooroo Wetlands	-38.37725	145.12098	2	2018	5/05/2018	7639	VIC119	BALNARRING	-38.35319795	145.1218757	1
12e1e2e6-c9c1-4fb6-9fa0-3f8314d2a9df	Elseyornis melanops	Black-fronted Dotterel	dr2009	eBird Australia	2	The Briars	-38.2663542	145.0479412	2	2018	5/05/2018	7706	VIC1798	MOUNT MARTHA	-38.27548205	145.0306429	0
ab3ed6be-fe75-4792-b520-815ba3a36144	Elseyornis melanops	Black-fronted Dotterel	dr2009	eBird Australia	2	Dam adjacent to Balbirooroo Wetland	-38.37882	145.11919	2	2018	27/05/2018	7639	VIC119	BALNARRING	-38.35319795	145.1218757	1
b5cc2e8d-6090-48b2-93ac-849963ab0553	Elseyornis melanops	Black-fronted Dotterel	dr2009	eBird Australia	2	Balbirooroo Wetlands	-38.37725	145.12098	3	2018	4/08/2018	7639	VIC119	BALNARRING	-38.35319795	145.1218757	1
98d49acf-b214-47f1-81ed-b77808b235cd	Elseyornis melanops	Black-fronted Dotterel	dr2009	eBird Australia	2	Balbirooroo Wetlands	-38.37725	145.12098	1	2018	14/09/2018	7639	VIC119	BALNARRING	-38.35319795	145.1218757	1
42cb2861-7c62-4feb-8695-03c5ccd0e90e	Elseyornis melanops	Black-fronted Dotterel	dr2009	eBird Australia	2	The Briars	-38.2663542	145.0479412	2	2018	4/10/2018	7706	VIC1798	MOUNT MARTHA	-38.27548205	145.0306429	0
088d30be-467e-4eb0-b5de-fe32a074e541	Elseyornis melanops	Black-fronted Dotterel	dr2009	eBird Australia	2	The Briars	-38.2663542	145.0479412	2	2018	4/10/2018	7706	VIC1798	MOUNT MARTHA	-38.27548205	145.0306429	0
3a0b168c-f332-4f7c-8595-17074c649700	Elseyornis melanops	Black-fronted Dotterel	dr359	BirdLife Australia, Birdata	1	Bailbooboo Wetland, Balnarring	-38.37833	145.11972		2018	14/10/2018	7639	VIC119	BALNARRING	-38.35319795	145.1218757	1
55d768da-cff5-4639-87e0-878b7f1ff2cd	Elseyornis melanops	Black-fronted Dotterel	dr2009	eBird Australia	2	The Briars--Chechingurk Hide	-38.26908	145.04702	1	2018	22/10/2018	7706	VIC1798	MOUNT MARTHA	-38.27548205	145.0306429	0
65309d77-19b5-46cc-831f-f2aa8b522f0c	Elseyornis melanops	Black-fronted Dotterel	dr359	BirdLife Australia, Birdata	1	Bailbooboo Wetland, Balnarring	-38.37833	145.11972		2018	27/10/2018	7639	VIC119	BALNARRING	-38.35319795	145.1218757	1
2eef5423-6c9c-4376-9109-4eadf3c2eeec	Elseyornis melanops	Black-fronted Dotterel	dr2009	eBird Australia	2	Coolart	-38.3869777	145.1411913	1	2018	7/11/2018	10688	VIC2308	SOMERS	-38.38140109	145.16097	0
0f247b63-0dfa-4770-bfec-dce268715430	Elseyornis melanops	Black-fronted Dotterel	dr359	BirdLife Australia, Birdata	1	The Briars Bird hide, Mt Martha Vic	-38.26906	145.04717	2	2018	19/11/2018	7706	VIC1798	MOUNT MARTHA	-38.27548205	145.0306429	1
6a543fb2-9a8f-46fb-8be5-55f058e9b79c	Elseyornis melanops	Black-fronted Dotterel	dr359	BirdLife Australia, Birdata	1	Bailbooboo Wetland, Balnarring	-38.37833	145.11972		2018	9/12/2018	7639	VIC119	BALNARRING	-38.35319795	145.1218757	1
d47df5cf-746e-4de1-bcb6-d19d70f7d420	Elseyornis melanops	Black-fronted Dotterel	dr2009	eBird Australia	2	Balbirooroo Wetlands	-38.3773	145.121	2	2018	24/12/2018	7639	VIC119	BALNARRING	-38.35319795	145.1218757	1
ce38baa7-0afe-4ce1-b380-722c3815eda0	Elseyornis melanops	Black-fronted Dotterel	dr2009	eBird Australia	2	Balbirooroo Wetlands	-38.37725	145.12098	1	2018	24/12/2018	7639	VIC119	BALNARRING	-38.35319795	145.1218757	1
a6f91fa2-489e-42b0-8534-ff372cb831f8	Elseyornis melanops	Black-fronted Dotterel	dr2009	eBird Australia	2	Balbirooroo Wetlands	-38.37725	145.12098	1	2018	24/12/2018	7639	VIC119	BALNARRING	-38.35319795	145.1218757	1
a1db378f-bff8-4032-9a16-010ae8fcade3	Elseyornis melanops	Black-fronted Dotterel	dr2009	eBird Australia	2	Balbirooroo Wetlands	-38.37725	145.12098	1	2018	24/12/2018	7639	VIC119	BALNARRING	-38.35319795	145.1218757	1
93e4fe0d-5a31-4850-b779-e691e15338e5	Elseyornis melanops	Black-fronted Dotterel	dr2009	eBird Australia	2	Balbirooroo Wetlands	-38.37725	145.12098	1	2018	24/12/2018	7639	VIC119	BALNARRING	-38.35319795	145.1218757	1
8e299982-ff2b-400b-b75f-7a0f8dacb7bd	Elseyornis melanops	Black-fronted Dotterel	dr2009	eBird Australia	2	Balbirooroo Wetlands	-38.37725	145.12098	2	2018	24/12/2018	7639	VIC119	BALNARRING	-38.35319795	145.1218757	1
7e390a06-1e10-4143-9f6a-51f0f4cd2243	Elseyornis melanops	Black-fronted Dotterel	dr2009	eBird Australia	2	Balbirooroo Wetlands	-38.37725	145.12098	2	2018	24/12/2018	7639	VIC119	BALNARRING	-38.35319795	145.1218757	1
6dbb3c54-9350-4be1-bc5c-61ab42cb1f51	Elseyornis melanops	Black-fronted Dotterel	dr2009	eBird Australia	2	Dam adjacent to Balbirooroo Wetland	-38.37882	145.11919	2	2018	24/12/2018	7639	VIC119	BALNARRING	-38.35319795	145.1218757	1
36a425cf-2ceb-4e45-91d6-4ac278a65e09	Elseyornis melanops	Black-fronted Dotterel	dr2009	eBird Australia	2	Balbirooroo Wetlands	-38.37725	145.12098	5	2018	24/12/2018	7639	VIC119	BALNARRING	-38.35319795	145.1218757	1
26466e4f-6c6a-4a15-aad2-2000fc430a92	Elseyornis melanops	Black-fronted Dotterel	dr2009	eBird Australia	2	Balbirooroo Wetlands	-38.37725	145.12098	3	2018	24/12/2018	7639	VIC119	BALNARRING	-38.35319795	145.1218757	1
20a30493-cdb9-4b1b-bd47-4a40c30b8ca3	Elseyornis melanops	Black-fronted Dotterel	dr2009	eBird Australia	2	Balbirooroo Wetlands	-38.37725	145.12098	1	2018	24/12/2018	7639	VIC119	BALNARRING	-38.35319795	145.1218757	1
1b849e77-b088-4e76-8276-75131b4fa874	Elseyornis melanops	Black-fronted Dotterel	dr2009	eBird Australia	2	Balbirooroo Wetlands	-38.37725	145.12098	1	2018	24/12/2018	7639	VIC119	BALNARRING	-38.35319795	145.1218757	1
f28f7727-44c2-4ae3-8dc9-94863263a378	Elseyornis melanops	Black-fronted Dotterel	dr2009	eBird Australia	2	Balbirooroo Wetlands	-38.37725	145.12098	3	2018	25/12/2018	7639	VIC119	BALNARRING	-38.35319795	145.1218757	1
cef102ef-2a78-452f-8982-53f83129a6c2	Elseyornis melanops	Black-fronted Dotterel	dr2009	eBird Australia	2	Bruce Street Reserve, Balnarring AU-VIC (-38.3774,145.1232)	-38.377397	145.123246	2	2018	25/12/2018	7639	VIC119	BALNARRING	-38.35319795	145.1218757	1
591f0522-a64a-408e-ba3d-c11b6fc56af0	Elseyornis melanops	Black-fronted Dotterel	dr2009	eBird Australia	2	Balbirooroo Wetlands	-38.37725	145.12098	2	2018	25/12/2018	7639	VIC119	BALNARRING	-38.35319795	145.1218757	1
218d4e5d-e92e-4966-9519-86d1b018b589	Elseyornis melanops	Black-fronted Dotterel	dr2009	eBird Australia	2	Balbirooroo Wetlands	-38.3773	145.121	1	2018	25/12/2018	7639	VIC119	BALNARRING	-38.35319795	145.1218757	1
2071784a-da72-4534-ae36-bdc18a7034cb	Elseyornis melanops	Black-fronted Dotterel	dr2009	eBird Australia	2	Dam adjacent to Balbirooroo Wetland	-38.37882	145.11919	1	2018	25/12/2018	7639	VIC119	BALNARRING	-38.35319795	145.1218757	1
1f2f4f31-7bdb-46de-8c84-acf1db453b7d	Elseyornis melanops	Black-fronted Dotterel	dr2009	eBird Australia	2	Bruce Street Reserve, Balnarring AU-VIC (-38.3774,145.1232)	-38.3744	145.121	2	2018	25/12/2018	7639	VIC119	BALNARRING	-38.35319795	145.1218757	1
dbed7e1b-47be-4cc9-89c6-0e5908fbc8ef	Elseyornis melanops	Black-fronted Dotterel	dr2009	eBird Australia	2	Balbirooroo Wetlands	-38.37725	145.12098	6	2018	26/12/2018	7639	VIC119	BALNARRING	-38.35319795	145.1218757	1
dbd94563-12c1-4ddf-a334-125d10907df0	Elseyornis melanops	Black-fronted Dotterel	dr2009	eBird Australia	2	Balbirooroo Wetlands	-38.37725	145.12098	3	2018	26/12/2018	7639	VIC119	BALNARRING	-38.35319795	145.1218757	1
ce8beaca-8621-4231-b96c-20aca6f9ddde	Elseyornis melanops	Black-fronted Dotterel	dr2009	eBird Australia	2	Balbirooroo Wetlands	-38.37725	145.12098	4	2018	26/12/2018	7639	VIC119	BALNARRING	-38.35319795	145.1218757	1
c705a100-690c-4036-9654-55a2cf43adf1	Elseyornis melanops	Black-fronted Dotterel	dr2009	eBird Australia	2	Balbirooroo Wetlands	-38.37725	145.12098	4	2018	26/12/2018	7639	VIC119	BALNARRING	-38.35319795	145.1218757	1
bfe6a123-3c93-4eb2-b21e-fd9f3654f345	Elseyornis melanops	Black-fronted Dotterel	dr2009	eBird Australia	2	Dam adjacent to Balbirooroo Wetland	-38.37882	145.11919	3	2018	26/12/2018	7639	VIC119	BALNARRING	-38.35319795	145.1218757	1
9d90e217-26c0-4d6f-a3b8-89313e3f2289	Elseyornis melanops	Black-fronted Dotterel	dr2009	eBird Australia	2	Balbirooroo Wetlands	-38.37725	145.12098	0	2018	26/12/2018	7639	VIC119	BALNARRING	-38.35319795	145.1218757	1
905a403b-3498-4f5a-b570-dfdd22f9cec4	Elseyornis melanops	Black-fronted Dotterel	dr2009	eBird Australia	2	Dam adjacent to Balbirooroo Wetland	-38.37882	145.11919	5	2018	26/12/2018	7639	VIC119	BALNARRING	-38.35319795	145.1218757	1
8cdc265c-0f2d-40da-af73-409bbd7fb27d	Elseyornis melanops	Black-fronted Dotterel	dr2009	eBird Australia	2	Balbirooroo wetlands, walk, Balnarring Vic	-38.3741388	145.1203716	2	2018	26/12/2018	7639	VIC119	BALNARRING	-38.35319795	145.1218757	1
799bead5-e528-42ad-ab4b-0bf619192802	Elseyornis melanops	Black-fronted Dotterel	dr2009	eBird Australia	2	Balbirooroo Wetlands	-38.37725	145.12098	5	2018	26/12/2018	7639	VIC119	BALNARRING	-38.35319795	145.1218757	1
6a5c1a02-bca3-4de8-87ba-3166f64b9fac	Elseyornis melanops	Black-fronted Dotterel	dr2009	eBird Australia	2	Balbirooroo Wetlands	-38.37725	145.12098	0	2018	26/12/2018	7639	VIC119	BALNARRING	-38.35319795	145.1218757	1
6420e91e-b398-4a87-b7d6-ebf3d9ce5b35	Elseyornis melanops	Black-fronted Dotterel	dr2009	eBird Australia	2	Balbirooroo Wetlands	-38.37725	145.12098	0	2018	26/12/2018	7639	VIC119	BALNARRING	-38.35319795	145.1218757	1
52bd42c1-ef66-4c73-93a1-1aca56621215	Elseyornis melanops	Black-fronted Dotterel	dr2009	eBird Australia	2	Balbirooroo Wetlands	-38.37725	145.12098	2	2018	26/12/2018	7639	VIC119	BALNARRING	-38.35319795	145.1218757	1
4a2ed090-48c0-479b-8903-1130103ef9a3	Elseyornis melanops	Black-fronted Dotterel	dr2009	eBird Australia	2	Balbirooroo Wetlands	-38.37725	145.12098	0	2018	26/12/2018	7639	VIC119	BALNARRING	-38.35319795	145.1218757	1
46903c43-0ae2-484a-ae05-3427fd3fdd60	Elseyornis melanops	Black-fronted Dotterel	dr2009	eBird Australia	2	Balbirooroo Wetlands	-38.37725	145.12098	2	2018	26/12/2018	7639	VIC119	BALNARRING	-38.35319795	145.1218757	1
348f4e4e-f6a7-40f4-b5b6-900ac3fe18f0	Elseyornis melanops	Black-fronted Dotterel	dr2009	eBird Australia	2	Dam adjacent to Balbirooroo Wetland	-38.37882	145.11919	0	2018	26/12/2018	7639	VIC119	BALNARRING	-38.35319795	145.1218757	1
1f350100-4247-4ed2-aff4-47105a367415	Elseyornis melanops	Black-fronted Dotterel	dr2009	eBird Australia	2	Balbirooroo Wetlands	-38.37725	145.12098	2	2018	26/12/2018	7639	VIC119	BALNARRING	-38.35319795	145.1218757	1
10c1d838-38c2-4509-a79c-3fc8fe960004	Elseyornis melanops	Black-fronted Dotterel	dr2009	eBird Australia	2	Dam adjacent to Balbirooroo Wetland	-38.37882	145.11919	0	2018	26/12/2018	7639	VIC119	BALNARRING	-38.35319795	145.1218757	1
d5fe1bdf-1556-4a1f-a966-ed77325e01c9	Elseyornis melanops	Black-fronted Dotterel	dr2009	eBird Australia	2	Balbirooroo Wetlands	-38.3773	145.121	1	2018	27/12/2018	7639	VIC119	BALNARRING	-38.35319795	145.1218757	1
c77ad828-8afb-4276-b6de-953752cb6402	Elseyornis melanops	Black-fronted Dotterel	dr2009	eBird Australia	2	Balbirooroo Wetlands	-38.37725	145.12098	1	2018	27/12/2018	7639	VIC119	BALNARRING	-38.35319795	145.1218757	1
afd8fec4-16d8-4915-8ced-5d997d7b2850	Elseyornis melanops	Black-fronted Dotterel	dr2009	eBird Australia	2	Balbirooroo Wetlands	-38.37725	145.12098	2	2018	27/12/2018	7639	VIC119	BALNARRING	-38.35319795	145.1218757	1
a999b4fd-ea2f-44c7-929a-eb4020f95662	Elseyornis melanops	Black-fronted Dotterel	dr2009	eBird Australia	2	Dam adjacent to Balbirooroo Wetland	-38.37882	145.11919	2	2018	27/12/2018	7639	VIC119	BALNARRING	-38.35319795	145.1218757	1
4af08991-ba76-40d7-a11d-3c70f21f91b5	Elseyornis melanops	Black-fronted Dotterel	dr359	BirdLife Australia, Birdata	1	Dam adjacent to Balbirooroo Wetlands	-38.37889	145.11889	6	2018	27/12/2018	7639	VIC119	BALNARRING	-38.35319795	145.1218757	1
22a5e775-a3e4-45e5-bf86-035c3c702c6a	Elseyornis melanops	Black-fronted Dotterel	dr2009	eBird Australia	2	Balbirooroo Wetlands	-38.37725	145.12098	4	2018	27/12/2018	7639	VIC119	BALNARRING	-38.35319795	145.1218757	1
cc656d60-0802-4b04-b800-f7fc4053e4f1	Elseyornis melanops	Black-fronted Dotterel	dr2009	eBird Australia	2	Dam adjacent to Balbirooroo Wetland	-38.37882	145.11919	0	2018	28/12/2018	7639	VIC119	BALNARRING	-38.35319795	145.1218757	1
ca8a0e69-6a6d-4728-9c36-f017af8f0bff	Elseyornis melanops	Black-fronted Dotterel	dr2009	eBird Australia	2	Coolart	-38.3869777	145.1411913	2	2018	28/12/2018	10688	VIC2308	SOMERS	-38.38140109	145.16097	0
953e9f03-094b-471e-ace5-15e5bdb0873d	Elseyornis melanops	Black-fronted Dotterel	dr2009	eBird Australia	2	Balbirooroo Wetlands	-38.37725	145.12098	2	2018	28/12/2018	7639	VIC119	BALNARRING	-38.35319795	145.1218757	1
f83d25f0-56cf-4922-b253-fae039815f6f	Elseyornis melanops	Black-fronted Dotterel	dr2009	eBird Australia	2	Dam adjacent to Balbirooroo Wetland	-38.3788	145.119	11	2018	29/12/2018	7639	VIC119	BALNARRING	-38.35319795	145.1218757	1
d71480f9-5e3a-4893-a100-f92ea8751393	Elseyornis melanops	Black-fronted Dotterel	dr2009	eBird Australia	2	Dam adjacent to Balbirooroo Wetland	-38.37882	145.11919	0	2018	29/12/2018	7639	VIC119	BALNARRING	-38.35319795	145.1218757	1
6bd7c9fa-8012-4c45-9192-3655aec1d3e0	Elseyornis melanops	Black-fronted Dotterel	dr2009	eBird Australia	2	Balbirooroo Wetlands	-38.37725	145.12098	0	2018	29/12/2018	7639	VIC119	BALNARRING	-38.35319795	145.1218757	1
5c42e1ac-6701-499a-b098-8cd62da7bc94	Elseyornis melanops	Black-fronted Dotterel	dr359	BirdLife Australia, Birdata	1	Bailbooboo Wetland, Balnarring	-38.37833	145.11972		2018	29/12/2018	7639	VIC119	BALNARRING	-38.35319795	145.1218757	1
58dd86d0-8464-4e39-8b05-31983a180ec5	Elseyornis melanops	Black-fronted Dotterel	dr2009	eBird Australia	2	Balbirooroo Wetlands	-38.37725	145.12098	8	2018	29/12/2018	7639	VIC119	BALNARRING	-38.35319795	145.1218757	1
41a1917b-bc04-481a-a1e9-334e14149ace	Elseyornis melanops	Black-fronted Dotterel	dr2009	eBird Australia	2	Balbirooroo Wetlands	-38.37725	145.12098	4	2018	29/12/2018	7639	VIC119	BALNARRING	-38.35319795	145.1218757	1
3b4f6fdc-d901-4f7d-b875-94148bde0271	Elseyornis melanops	Black-fronted Dotterel	dr2009	eBird Australia	2	Dam adjacent to Balbirooroo Wetland	-38.37882	145.11919	3	2018	29/12/2018	7639	VIC119	BALNARRING	-38.35319795	145.1218757	1
3296825d-05c6-4100-8a14-b45c801570d6	Elseyornis melanops	Black-fronted Dotterel	dr2009	eBird Australia	2	Dam adjacent to Balbirooroo Wetland	-38.37882	145.11919	1	2018	29/12/2018	7639	VIC119	BALNARRING	-38.35319795	145.1218757	1
188e0c0a-81cd-45c1-883e-20a78e5f3b90	Elseyornis melanops	Black-fronted Dotterel	dr2009	eBird Australia	2	Balbirooroo Wetlands	-38.37725	145.12098	1	2018	29/12/2018	7639	VIC119	BALNARRING	-38.35319795	145.1218757	1
17c5bf79-bb47-4783-84be-aa8111e09a63	Elseyornis melanops	Black-fronted Dotterel	dr2009	eBird Australia	2	Balbirooroo Wetlands	-38.37725	145.12098	5	2018	29/12/2018	7639	VIC119	BALNARRING	-38.35319795	145.1218757	1
c5d4cf13-8ea7-418a-ab89-97550054d9ef	Elseyornis melanops	Black-fronted Dotterel	dr2009	eBird Australia	2	Balbirooroo Wetlands	-38.37725	145.12098	2	2018	30/12/2018	7639	VIC119	BALNARRING	-38.35319795	145.1218757	1
ba001fe7-0333-43da-b406-144ec88f4cc3	Elseyornis melanops	Black-fronted Dotterel	dr2009	eBird Australia	2	Balbirooroo Wetlands	-38.37725	145.12098	1	2018	30/12/2018	7639	VIC119	BALNARRING	-38.35319795	145.1218757	1
b9d27b84-95f5-4f2e-befc-02d03e824791	Elseyornis melanops	Black-fronted Dotterel	dr2009	eBird Australia	2	The Briars	-38.2663542	145.0479412	2	2018	30/12/2018	7706	VIC1798	MOUNT MARTHA	-38.27548205	145.0306429	0
b0eb3ab5-6fe7-4dff-ae5f-cb8679c684ab	Elseyornis melanops	Black-fronted Dotterel	dr2009	eBird Australia	2	Balbirooroo Wetlands	-38.37725	145.12098	0	2018	30/12/2018	7639	VIC119	BALNARRING	-38.35319795	145.1218757	1
8b95fc1f-2db4-4ff8-aefe-334809232342	Elseyornis melanops	Black-fronted Dotterel	dr2009	eBird Australia	2	Wetland Walk, Mount Martha, Victoria, AU (-38.268, 145.044)	-38.2678937	145.0444049	0	2018	30/12/2018	7706	VIC1798	MOUNT MARTHA	-38.27548205	145.0306429	0
8355590d-8f67-4752-887e-a2d9cf649749	Elseyornis melanops	Black-fronted Dotterel	dr2009	eBird Australia	2	Balbirooroo Wetlands	-38.37725	145.12098	4	2018	30/12/2018	7639	VIC119	BALNARRING	-38.35319795	145.1218757	1
6eecba68-3fa0-4a83-86f7-6d081f3641ca	Elseyornis melanops	Black-fronted Dotterel	dr2009	eBird Australia	2	Balbirooroo Wetlands, Balnarring Mornington Peninsula, AU-VIC)	-38.374167	145.127092	2	2018	30/12/2018	7639	VIC119	BALNARRING	-38.35319795	145.1218757	1
41e89d8c-ab50-4acd-838c-18fadaaa2323	Elseyornis melanops	Black-fronted Dotterel	dr2009	eBird Australia	2	Balbirooroo Wetlands	-38.37725	145.12098	2	2018	30/12/2018	7639	VIC119	BALNARRING	-38.35319795	145.1218757	1
417bacc2-a857-4146-8445-5e1b5ac633e1	Elseyornis melanops	Black-fronted Dotterel	dr2009	eBird Australia	2	Balbirooroo Wetlands, Balnarring Mornington Peninsula, AU-VIC)	-38.374167	145.127092	2	2018	30/12/2018	7639	VIC119	BALNARRING	-38.35319795	145.1218757	1
0a24de73-3b31-4caa-8a8c-e910bf701cf1	Elseyornis melanops	Black-fronted Dotterel	dr2009	eBird Australia	2	Dam adjacent to Balbirooroo Wetland	-38.37882	145.11919	2	2018	30/12/2018	7639	VIC119	BALNARRING	-38.35319795	145.1218757	1
6427c9ad-f7d3-4c07-bf83-84dcfafc55bb	Elseyornis melanops	Black-fronted Dotterel	dr2009	eBird Australia	2	Balbirooroo Wetlands	-38.37725	145.12098	2	2018	31/12/2018	7639	VIC119	BALNARRING	-38.35319795	145.1218757	1
f76e1b62-40fc-4961-ac2a-b6d025937e00	Elseyornis melanops	Black-fronted Dotterel	dr2009	eBird Australia	2	Balbirooroo Wetlands	-38.37725	145.12098	0	2019	1/01/2019	7639	VIC119	BALNARRING	-38.35319795	145.1218757	1
ccc26aa2-9a1e-4021-8623-62b4117aff62	Elseyornis melanops	Black-fronted Dotterel	dr2009	eBird Australia	2	Balbirooroo Wetlands	-38.37725	145.12098	1	2019	1/01/2019	7639	VIC119	BALNARRING	-38.35319795	145.1218757	1
bb8c04ae-966b-4b83-beea-209b79c7d8d9	Elseyornis melanops	Black-fronted Dotterel	dr2009	eBird Australia	2	Balbirooroo Wetlands	-38.37725	145.12098	3	2019	1/01/2019	7639	VIC119	BALNARRING	-38.35319795	145.1218757	1
b083c7ba-8a23-4c06-b5e8-f3d7dde52466	Elseyornis melanops	Black-fronted Dotterel	dr2009	eBird Australia	2	Balbirooroo Wetlands	-38.37725	145.12098	2	2019	1/01/2019	7639	VIC119	BALNARRING	-38.35319795	145.1218757	1
aadc30fd-b823-4b96-82c6-834a327540cf	Elseyornis melanops	Black-fronted Dotterel	dr2009	eBird Australia	2	Balbirooroo Wetlands	-38.37725	145.12098	0	2019	1/01/2019	7639	VIC119	BALNARRING	-38.35319795	145.1218757	1
a1c40533-c3c6-4424-bc5b-0d36aead2020	Elseyornis melanops	Black-fronted Dotterel	dr2009	eBird Australia	2	Dam adjacent to Balbirooroo Wetland	-38.37882	145.11919	0	2019	1/01/2019	7639	VIC119	BALNARRING	-38.35319795	145.1218757	1
9c8045e4-7fde-40c3-9776-621ca8bbc167	Elseyornis melanops	Black-fronted Dotterel	dr2009	eBird Australia	2	Balbirooroo Wetlands	-38.37725	145.12098	2	2019	1/01/2019	7639	VIC119	BALNARRING	-38.35319795	145.1218757	1
93ad19d2-9e6b-4cb5-a2ff-1b69318ebb71	Elseyornis melanops	Black-fronted Dotterel	dr2009	eBird Australia	2	Balbirooroo Wetlands	-38.37725	145.12098	0	2019	1/01/2019	7639	VIC119	BALNARRING	-38.35319795	145.1218757	1
8f47cb0d-f23c-476f-b31b-124d96e76f10	Elseyornis melanops	Black-fronted Dotterel	dr2009	eBird Australia	2	Coolart	-38.3869777	145.1411913	1	2019	1/01/2019	10688	VIC2308	SOMERS	-38.38140109	145.16097	0
01285aaa-befe-4d8a-8d3a-298e0dbe9773	Elseyornis melanops	Black-fronted Dotterel	dr2009	eBird Australia	2	Balbirooroo Wetlands	-38.37725	145.12098	5	2019	1/01/2019	7639	VIC119	BALNARRING	-38.35319795	145.1218757	1
d55d04f8-e4fc-473a-ab8a-121b1e31eb7c	Elseyornis melanops	Black-fronted Dotterel	dr2009	eBird Australia	2	Balbirooroo Wetlands	-38.37725	145.12098	2	2019	2/01/2019	7639	VIC119	BALNARRING	-38.35319795	145.1218757	1
a12e60f5-e865-47a5-baa6-88672a676cea	Elseyornis melanops	Black-fronted Dotterel	dr2009	eBird Australia	2	Dam adjacent to Balbirooroo Wetland	-38.37882	145.11919	6	2019	2/01/2019	7639	VIC119	BALNARRING	-38.35319795	145.1218757	1
8127ca40-5f5f-43ab-a686-9f88e329c81c	Elseyornis melanops	Black-fronted Dotterel	dr2009	eBird Australia	2	Dam adjacent to Balbirooroo Wetland	-38.37882	145.11919	0	2019	2/01/2019	7639	VIC119	BALNARRING	-38.35319795	145.1218757	1
7f7dca10-3282-46c9-ab14-2943370e1e59	Elseyornis melanops	Black-fronted Dotterel	dr2009	eBird Australia	2	Balbirooroo Wetlands	-38.37725	145.12098	2	2019	2/01/2019	7639	VIC119	BALNARRING	-38.35319795	145.1218757	1
7cf74f44-9975-42b2-afe1-3bd3c2f6961e	Elseyornis melanops	Black-fronted Dotterel	dr2009	eBird Australia	2	Balbirooroo Wetlands	-38.37725	145.12098	2	2019	2/01/2019	7639	VIC119	BALNARRING	-38.35319795	145.1218757	1
424303ec-b774-4f15-9a9a-48fe0720707b	Elseyornis melanops	Black-fronted Dotterel	dr2009	eBird Australia	2	Dam adjacent to Balbirooroo Wetland	-38.37882	145.11919	0	2019	2/01/2019	7639	VIC119	BALNARRING	-38.35319795	145.1218757	1
3521333b-43e1-4f39-aab5-4516292d31eb	Elseyornis melanops	Black-fronted Dotterel	dr2009	eBird Australia	2	Dam adjacent to Balbirooroo Wetland	-38.37882	145.11919	0	2019	2/01/2019	7639	VIC119	BALNARRING	-38.35319795	145.1218757	1
1b18dd7e-7cfb-4810-afac-b0989ce459a5	Elseyornis melanops	Black-fronted Dotterel	dr2009	eBird Australia	2	Balbirooroo Wetlands	-38.37725	145.12098	0	2019	2/01/2019	7639	VIC119	BALNARRING	-38.35319795	145.1218757	1
0fcbb133-a020-4061-8b58-ca2b2d4de575	Elseyornis melanops	Black-fronted Dotterel	dr2009	eBird Australia	2	Balbirooroo Wetlands	-38.37725	145.12098	2	2019	2/01/2019	7639	VIC119	BALNARRING	-38.35319795	145.1218757	1
b299b215-5515-4933-95d8-3c578b94ba08	Elseyornis melanops	Black-fronted Dotterel	dr2009	eBird Australia	2	Dam adjacent to Balbirooroo Wetland	-38.37882	145.11919	4	2019	3/01/2019	7639	VIC119	BALNARRING	-38.35319795	145.1218757	1
64316c1b-1ea5-4752-8065-801005a809ce	Elseyornis melanops	Black-fronted Dotterel	dr2009	eBird Australia	2	Balbirooroo Wetlands	-38.37725	145.12098	0	2019	3/01/2019	7639	VIC119	BALNARRING	-38.35319795	145.1218757	1
04f93c92-2f44-4932-ab8a-9c114dabc922	Elseyornis melanops	Black-fronted Dotterel	dr2009	eBird Australia	2	Balbirooroo Wetlands	-38.37725	145.12098	1	2019	3/01/2019	7639	VIC119	BALNARRING	-38.35319795	145.1218757	1
ed0cb07f-3c46-4271-9657-eeee947b0fec	Elseyornis melanops	Black-fronted Dotterel	dr2009	eBird Australia	2	Dam adjacent to Balbirooroo Wetland	-38.37882	145.11919	0	2019	5/01/2019	7639	VIC119	BALNARRING	-38.35319795	145.1218757	1
26de2b5a-9bdc-4788-ae87-145ab64571d7	Elseyornis melanops	Black-fronted Dotterel	dr2009	eBird Australia	2	Dam adjacent to Balbirooroo Wetland	-38.37882	145.11919	0	2019	5/01/2019	7639	VIC119	BALNARRING	-38.35319795	145.1218757	1
f8bb0821-efee-4b56-8f51-64d0012afc29	Elseyornis melanops	Black-fronted Dotterel	dr2009	eBird Australia	2	Balbirooroo Wetlands	-38.37725	145.12098	1	2019	6/01/2019	7639	VIC119	BALNARRING	-38.35319795	145.1218757	1
4e310478-39f4-4887-8c4e-b41f0d017ce7	Elseyornis melanops	Black-fronted Dotterel	dr2009	eBird Australia	2	Balbirooroo Wetlands	-38.37725	145.12098	1	2019	6/01/2019	7639	VIC119	BALNARRING	-38.35319795	145.1218757	1
cf13c518-7328-450f-be78-c3e21929a00c	Elseyornis melanops	Black-fronted Dotterel	dr2009	eBird Australia	2	Balbirooroo Wetlands	-38.37725	145.12098	4	2019	8/01/2019	7639	VIC119	BALNARRING	-38.35319795	145.1218757	1
7965bec7-b4ef-4ca7-8f33-19b1fdf495e7	Elseyornis melanops	Black-fronted Dotterel	dr2009	eBird Australia	2	The Briars--Chechingurk Hide	-38.26908	145.04702	2	2019	8/01/2019	7706	VIC1798	MOUNT MARTHA	-38.27548205	145.0306429	0
01372610-f61d-4688-bd02-529fead78090	Elseyornis melanops	Black-fronted Dotterel	dr2009	eBird Australia	2	Balbirooroo Wetlands	-38.37725	145.12098	3	2019	8/01/2019	7639	VIC119	BALNARRING	-38.35319795	145.1218757	1
6dfad050-c0a2-46f9-af77-da34dcaca1f9	Elseyornis melanops	Black-fronted Dotterel	dr2009	eBird Australia	2	Balbirooroo Wetlands	-38.37725	145.12098	3	2019	11/01/2019	7639	VIC119	BALNARRING	-38.35319795	145.1218757	1
388ca60c-e158-4f0a-a1fb-7e6fb3ea34e8	Elseyornis melanops	Black-fronted Dotterel	dr2009	eBird Australia	2	Balbirooroo Wetlands	-38.37725	145.12098	0	2019	11/01/2019	7639	VIC119	BALNARRING	-38.35319795	145.1218757	1
3b44fdf3-8ee2-4483-a837-3c51a4643423	Elseyornis melanops	Black-fronted Dotterel	dr2009	eBird Australia	2	Dam adjacent to Balbirooroo Wetland	-38.37882	145.11919	2	2019	13/01/2019	7639	VIC119	BALNARRING	-38.35319795	145.1218757	1
2ac5e13b-b409-42cf-99f6-de4d2550667d	Elseyornis melanops	Black-fronted Dotterel	dr359	BirdLife Australia, Birdata	1	Bailbooboo Wetland, Balnarring	-38.37833	145.11972		2019	13/01/2019	7639	VIC119	BALNARRING	-38.35319795	145.1218757	1
dd3e6878-5ca9-4134-86f1-7f26de805635	Elseyornis melanops	Black-fronted Dotterel	dr2009	eBird Australia	2	Balbirooroo Wetlands	-38.37725	145.12098	1	2019	16/01/2019	7639	VIC119	BALNARRING	-38.35319795	145.1218757	1
882ce19b-2460-4c00-b194-c41fdd9c43ff	Elseyornis melanops	Black-fronted Dotterel	dr2009	eBird Australia	2	Balbirooroo Wetlands	-38.37725	145.12098	1	2019	18/01/2019	7639	VIC119	BALNARRING	-38.35319795	145.1218757	1
b3afdfff-55c2-439a-8467-f7b9c2d70aeb	Elseyornis melanops	Black-fronted Dotterel	dr2009	eBird Australia	2	Balbirooroo Wetlands	-38.37725	145.12098	3	2019	2/02/2019	7639	VIC119	BALNARRING	-38.35319795	145.1218757	1
c7b18b90-555e-45e2-8314-14c8edb6c1e1	Elseyornis melanops	Black-fronted Dotterel	dr2009	eBird Australia	2	Balbirooroo Wetlands	-38.37725	145.12098	4	2019	10/02/2019	7639	VIC119	BALNARRING	-38.35319795	145.1218757	1
4001dc89-f8f7-4089-819b-1ef3fd69a471	Elseyornis melanops	Black-fronted Dotterel	dr2009	eBird Australia	2	Balbirooroo Wetlands	-38.3773	145.121	4	2019	10/02/2019	7639	VIC119	BALNARRING	-38.35319795	145.1218757	1
d3aa55cc-4858-4946-b367-f95758bbead3	Elseyornis melanops	Black-fronted Dotterel	dr2009	eBird Australia	2	Balbirooroo Wetlands	-38.37725	145.12098	4	2019	16/02/2019	7639	VIC119	BALNARRING	-38.35319795	145.1218757	1
2c32b56a-f689-4e7b-886b-7be4368fc69d	Elseyornis melanops	Black-fronted Dotterel	dr2009	eBird Australia	2	Balbirooroo Wetlands	-38.37725	145.12098	2	2019	16/02/2019	7639	VIC119	BALNARRING	-38.35319795	145.1218757	1
28978d3d-8cdd-4247-9643-d1c3cdf1cb98	Elseyornis melanops	Black-fronted Dotterel	dr2009	eBird Australia	2	Balbirooroo Wetlands	-38.37725	145.12098	2	2019	16/02/2019	7639	VIC119	BALNARRING	-38.35319795	145.1218757	1
29dd6b9b-a9dd-40ff-8f5b-1b1cc60b4653	Elseyornis melanops	Black-fronted Dotterel	dr2009	eBird Australia	2	The Briars	-38.2663542	145.0479412	0	2019	17/03/2019	7706	VIC1798	MOUNT MARTHA	-38.27548205	145.0306429	0
713750e9-b4a4-4488-a627-943c1cf921cd	Elseyornis melanops	Black-fronted Dotterel	dr2009	eBird Australia	2	The Briars--Chechingurk Hide	-38.26908	145.04702	4	2019	28/03/2019	7706	VIC1798	MOUNT MARTHA	-38.27548205	145.0306429	0
fd98f36a-6c44-48ac-8be0-f54d14e47789	Elseyornis melanops	Black-fronted Dotterel	dr2009	eBird Australia	2	Balbirooroo Wetlands	-38.37725	145.12098	2	2019	12/04/2019	7639	VIC119	BALNARRING	-38.35319795	145.1218757	1
5d583bb1-6973-4de2-8a51-f844721753ef	Elseyornis melanops	Black-fronted Dotterel	dr2009	eBird Australia	2	The Briars--Chechingurk Hide	-38.26908	145.04702	4	2019	12/04/2019	7706	VIC1798	MOUNT MARTHA	-38.27548205	145.0306429	0
5af04399-f725-431b-b822-f579c5a7aa4a	Elseyornis melanops	Black-fronted Dotterel	dr2009	eBird Australia	2	The Briars--Chechingurk Hide	-38.26908	145.04702	4	2019	12/04/2019	7706	VIC1798	MOUNT MARTHA	-38.27548205	145.0306429	0
b4f9a597-c599-4517-af4b-328b5ab280c9	Elseyornis melanops	Black-fronted Dotterel	dr2009	eBird Australia	2	Balbirooroo Wetlands	-38.37725	145.12098	0	2019	21/04/2019	7639	VIC119	BALNARRING	-38.35319795	145.1218757	1
2fb74b25-733f-49bf-96fa-198d1bce007b	Elseyornis melanops	Black-fronted Dotterel	dr2009	eBird Australia	2	Balbirooroo Wetlands	-38.37725	145.12098	2	2019	4/05/2019	7639	VIC119	BALNARRING	-38.35319795	145.1218757	1
24b51d13-a740-4891-8f09-f77eb11fe6ba	Elseyornis melanops	Black-fronted Dotterel	dr2009	eBird Australia	2	The Briars	-38.2663542	145.0479412	0	2019	25/05/2019	7706	VIC1798	MOUNT MARTHA	-38.27548205	145.0306429	0
560004c7-f901-48d0-ab34-ce6471f0cc6a	Elseyornis melanops	Black-fronted Dotterel	dr2009	eBird Australia	2	Balbirooroo Wetlands	-38.37725	145.12098	6	2019	23/06/2019	7639	VIC119	BALNARRING	-38.35319795	145.1218757	1
281d51b5-f502-48ef-bc8d-007757581a9c	Elseyornis melanops	Black-fronted Dotterel	dr2009	eBird Australia	2	Balbirooroo Wetlands	-38.37725	145.12098	6	2019	23/06/2019	7639	VIC119	BALNARRING	-38.35319795	145.1218757	1
6ce19ea3-0d21-43c0-a21e-59aff625990c	Elseyornis melanops	Black-fronted Dotterel	dr2009	eBird Australia	2	Balbirooroo Wetlands	-38.37725	145.12098	2	2019	2/08/2019	7639	VIC119	BALNARRING	-38.35319795	145.1218757	1
5f54ad43-491d-47e3-a50c-0c372b3cd60f	Elseyornis melanops	Black-fronted Dotterel	dr2009	eBird Australia	2	Balbirooroo Wetlands	-38.37725	145.12098	2	2019	2/08/2019	7639	VIC119	BALNARRING	-38.35319795	145.1218757	1
2b9a2fd5-b2e0-4d95-ab10-e01fa1da313d	Elseyornis melanops	Black-fronted Dotterel	dr2009	eBird Australia	2	Balbirooroo Wetlands	-38.37725	145.12098	2	2019	20/09/2019	7639	VIC119	BALNARRING	-38.35319795	145.1218757	1
c61e8520-cbfa-454e-a430-14257948eb71	Vanellus (Lobipluvia) miles	Masked Lapwing	dr2009	eBird Australia	2	Devilbend Reservoir	-38.2888587	145.1036453		2010	10/01/2010	8158	VIC2586	TUERONG	-38.2987306	145.0967925	1
f30de2d7-290f-4e0c-bbda-4eaee25b46e4	Vanellus (Lobipluvia) miles	Masked Lapwing	dr2009	eBird Australia	2	Devilbend Reservoir	-38.2888587	145.1036453	25	2010	12/01/2010	8158	VIC2586	TUERONG	-38.2987306	145.0967925	1
eded6740-4c80-40f1-8426-3574355355c4	Vanellus (Lobipluvia) miles	Masked Lapwing	dr2009	eBird Australia	2	Claremont St, Mt Eliza	-38.21161	145.09944		2010	12/01/2010	7441	VIC1788	MOUNT ELIZA	-38.19503454	145.0927097	0
b2226626-5b64-4725-8627-d9332f9a8ec8	Vanellus (Lobipluvia) miles	Masked Lapwing	dr1097	Victorian Biodiversity Atlas	3	Sensitive record	-38.2916	145.1083	25	2010	12/01/2010	8158	VIC2586	TUERONG	-38.2987306	145.0967925	0
928ec959-9f68-4256-9723-b5b7304e430f	Vanellus (Lobipluvia) miles	Masked Lapwing	dr2009	eBird Australia	2	Devilbend Reservoir	-38.2888587	145.1036453	1	2010	12/01/2010	8158	VIC2586	TUERONG	-38.2987306	145.0967925	1
4f97f0d3-6583-4aa1-9d73-f7dcc4919c04	Vanellus (Lobipluvia) miles	Masked Lapwing	dr1097	Victorian Biodiversity Atlas	3	Sensitive record	-38.275	145.092	1	2010	12/01/2010	8158	VIC2586	TUERONG	-38.2987306	145.0967925	0
b0cd797c-a3bb-4617-a3da-6157e0378ecf	Vanellus (Lobipluvia) miles	Masked Lapwing	dr1097	Victorian Biodiversity Atlas	3	Sensitive record	-38.275	145.108	10	2010	14/01/2010	7933	VIC1748	MOOROODUC	-38.24708134	145.118963	0
1b37dce1-7596-4ef9-81e4-2166f3a8adbe	Vanellus (Lobipluvia) miles	Masked Lapwing	dr2009	eBird Australia	2	Devilbend Golf Course	-38.27194	145.11027	10	2010	14/01/2010	7933	VIC1748	MOOROODUC	-38.24708134	145.118963	0
c94aaf96-d46a-47c2-a64b-3a329aaec78b	Vanellus (Lobipluvia) miles	Masked Lapwing	dr1097	Victorian Biodiversity Atlas	3	Sensitive record	-38.225	145.092	2	2010	17/01/2010	6647	VIC1757	MORNINGTON	-38.23029402	145.0600769	0
f97f9933-d5e0-4f3b-80bd-f5c92433eb1a	Vanellus (Lobipluvia) miles	Masked Lapwing	dr1097	Victorian Biodiversity Atlas	3	Sensitive record	-38.308	145.125	1	2010	9/02/2010	8158	VIC2586	TUERONG	-38.2987306	145.0967925	0
e3543e06-016d-4a6f-8973-7f0cd6d4d1e5	Vanellus (Lobipluvia) miles	Masked Lapwing	dr2009	eBird Australia	2	Devilbend Reservoir	-38.2888587	145.1036453	1	2010	9/02/2010	8158	VIC2586	TUERONG	-38.2987306	145.0967925	1
8df6b390-0d8b-4f6a-aaec-1f2484629533	Vanellus (Lobipluvia) miles	Masked Lapwing	dr1097	Victorian Biodiversity Atlas	3	Sensitive record	-38.275	145.092	1	2010	9/02/2010	8158	VIC2586	TUERONG	-38.2987306	145.0967925	0
815eb15b-b8c8-4445-a0cb-06bd8232fcfb	Vanellus (Lobipluvia) miles	Masked Lapwing	dr2009	eBird Australia	2	Devilbend Reservoir	-38.2888587	145.1036453	6	2010	9/02/2010	8158	VIC2586	TUERONG	-38.2987306	145.0967925	1
725026c8-b674-497e-8ff3-6a83510b813f	Vanellus (Lobipluvia) miles	Masked Lapwing	dr1097	Victorian Biodiversity Atlas	3	Sensitive record	-38.2916	145.1083	33	2010	9/02/2010	8158	VIC2586	TUERONG	-38.2987306	145.0967925	0
57f968fc-010b-4293-9700-d54f75546b8d	Vanellus (Lobipluvia) miles	Masked Lapwing	dr2009	eBird Australia	2	Hodgins Rd, Hastings West at -38.29991, 145.11600 (restricted access)	-38.29991	145.116	1	2010	9/02/2010	8158	VIC2586	TUERONG	-38.2987306	145.0967925	0
23abed99-ab97-4cd0-b49c-55f3055f737f	Vanellus (Lobipluvia) miles	Masked Lapwing	dr2009	eBird Australia	2	Devilbend Reservoir	-38.2888587	145.1036453	33	2010	9/02/2010	8158	VIC2586	TUERONG	-38.2987306	145.0967925	1
1394af74-00e5-4c23-861f-14e5e913ae48	Vanellus (Lobipluvia) miles	Masked Lapwing	dr1097	Victorian Biodiversity Atlas	3	Sensitive record	-38.2916	145.1083	6	2010	9/02/2010	8158	VIC2586	TUERONG	-38.2987306	145.0967925	0
f6b58cdc-4326-4926-9890-13451d72f2bc	Vanellus (Lobipluvia) miles	Masked Lapwing	dr1097	Victorian Biodiversity Atlas	3	Stony Point nr jetty	-38.3738	145.2219	10	2010	13/02/2010	7079	VIC672	CRIB POINT	-38.35251037	145.2029762	0
9fda01ae-d76d-4449-b79b-c7fd875611d2	Vanellus (Lobipluvia) miles	Masked Lapwing	dr2009	eBird Australia	2	Stony Point	-38.37369	145.22149	4	2010	13/02/2010	7079	VIC672	CRIB POINT	-38.35251037	145.2029762	0
9261bb37-48fd-4734-94da-917275e10df4	Vanellus (Lobipluvia) miles	Masked Lapwing	dr1097	Victorian Biodiversity Atlas	3	Sensitive record	-38.225	145.092	2	2010	15/02/2010	6647	VIC1757	MORNINGTON	-38.23029402	145.0600769	0
9d53838e-3b63-4dd7-ab17-9acafbabc5ab	Vanellus (Lobipluvia) miles	Masked Lapwing	dr2009	eBird Australia	2	Devilbend Reservoir	-38.2888587	145.1036453		2010	20/02/2010	8158	VIC2586	TUERONG	-38.2987306	145.0967925	1
7c52f73b-87e1-49c9-9273-f8706c8af1d6	Vanellus (Lobipluvia) miles	Masked Lapwing	dr2009	eBird Australia	2	Hodgins Rd, Hastings West at -38.29991, 145.11600 (restricted access)	-38.29991	145.116		2010	20/02/2010	8158	VIC2586	TUERONG	-38.2987306	145.0967925	0
6e02902e-e54c-4f1c-976a-415587a7b1d9	Vanellus (Lobipluvia) miles	Masked Lapwing	dr1097	Victorian Biodiversity Atlas	3	Sensitive record	-38.308	145.125		2010	20/02/2010	8158	VIC2586	TUERONG	-38.2987306	145.0967925	0
33bd9bde-579c-4715-ae14-d66428ea0571	Vanellus (Lobipluvia) miles	Masked Lapwing	dr1097	Victorian Biodiversity Atlas	3	Sensitive record	-38.225	145.092	2	2010	23/02/2010	6647	VIC1757	MORNINGTON	-38.23029402	145.0600769	0
a6275d9a-4dba-48dc-9e7d-5a9903e6b6fe	Vanellus (Lobipluvia) miles	Masked Lapwing	dr1097	Victorian Biodiversity Atlas	3	Sensitive record	-38.275	145.042		2010	6/03/2010	7706	VIC1798	MOUNT MARTHA	-38.27548205	145.0306429	0
abef5527-302c-4d19-8836-e0d75c666963	Vanellus (Lobipluvia) miles	Masked Lapwing	dr1097	Victorian Biodiversity Atlas	3	Sensitive record	-38.2916	145.1083	64	2010	9/03/2010	8158	VIC2586	TUERONG	-38.2987306	145.0967925	0
405194e7-74c0-4253-a7a0-57e925796f3b	Vanellus (Lobipluvia) miles	Masked Lapwing	dr2009	eBird Australia	2	Devilbend Reservoir	-38.2888587	145.1036453	64	2010	9/03/2010	8158	VIC2586	TUERONG	-38.2987306	145.0967925	1
b7893f9d-f574-4164-b5df-ac3e845e16ef	Vanellus (Lobipluvia) miles	Masked Lapwing	dr2009	eBird Australia	2	Pt Leo	-38.4201	145.07514		2010	13/03/2010	10259	VIC2083	POINT LEO	-38.41549161	145.0698195	0
99eb02db-5ca4-4aa7-8a78-f586584b1a85	Vanellus (Lobipluvia) miles	Masked Lapwing	dr1097	Victorian Biodiversity Atlas	3	Sensitive record	-38.325	144.708		2010	22/03/2010	10036	VIC2109	PORTSEA	-38.32267921	144.7001693	0
9cb857b7-2169-4176-ad09-4200d9304052	Vanellus (Lobipluvia) miles	Masked Lapwing	dr1097	Victorian Biodiversity Atlas	3	Sensitive record	-38.225	145.092	2	2010	27/03/2010	6647	VIC1757	MORNINGTON	-38.23029402	145.0600769	0
2f3c81ee-d6af-4ee7-9686-d8985451e4b6	Vanellus (Lobipluvia) miles	Masked Lapwing	dr2009	eBird Australia	2	Claremont St, Mt Eliza	-38.21161	145.09944		2010	10/04/2010	7441	VIC1788	MOUNT ELIZA	-38.19503454	145.0927097	0
5c1cfab2-3a71-46a5-923e-90f7d84ae149	Vanellus (Lobipluvia) miles	Masked Lapwing	dr1097	Victorian Biodiversity Atlas	3	Sensitive record	-38.2416	145.2416		2010	14/04/2010	7787	VIC2310	SOMERVILLE	-38.23213352	145.2006655	0
058885ae-2c8c-4c31-9565-038d1db48fcc	Vanellus (Lobipluvia) miles	Masked Lapwing	dr2009	eBird Australia	2	Claremont St, Mt Eliza	-38.21161	145.09944		2010	19/04/2010	7441	VIC1788	MOUNT ELIZA	-38.19503454	145.0927097	0
c9962bab-1df9-4a9a-b87d-6cce7c776bf9	Vanellus (Lobipluvia) miles	Masked Lapwing	dr1097	Victorian Biodiversity Atlas	3	Sensitive record	-38.275	145.108	13	2010	29/04/2010	7933	VIC1748	MOOROODUC	-38.24708134	145.118963	0
446dd30e-e887-476b-a9eb-d2b3822a3051	Vanellus (Lobipluvia) miles	Masked Lapwing	dr2009	eBird Australia	2	Devilbend Golf Course	-38.27194	145.11027	13	2010	29/04/2010	7933	VIC1748	MOOROODUC	-38.24708134	145.118963	0
e280c32f-0ba0-40f0-beeb-fdba5b0bf771	Vanellus (Lobipluvia) miles	Masked Lapwing	dr2009	eBird Australia	2	Stony Point	-38.37369	145.22149		2010	2/05/2010	7079	VIC672	CRIB POINT	-38.35251037	145.2029762	0
c6cb3d10-96e1-47bb-9027-0b7438b39a30	Vanellus (Lobipluvia) miles	Masked Lapwing	dr1097	Victorian Biodiversity Atlas	3	Port of Hastings	-38.2985	145.2243	1	2010	10/05/2010	11202	VIC1136	HASTINGS	-38.29724823	145.1851805	0
6ac6f60f-93f3-43d5-af05-9e1765a22204	Vanellus (Lobipluvia) miles	Masked Lapwing	dr1097	Victorian Biodiversity Atlas	3	Sensitive record	-38.225	145.092	4	2010	18/05/2010	6647	VIC1757	MORNINGTON	-38.23029402	145.0600769	0
bc3544d7-d359-4359-b30e-cb0ba59714ca	Vanellus (Lobipluvia) miles	Masked Lapwing	dr1097	Victorian Biodiversity Atlas	3	Port of Hastings	-38.2985	145.2243	1	2010	20/05/2010	11202	VIC1136	HASTINGS	-38.29724823	145.1851805	0
287447b1-075a-4be8-b1c6-9ee734e42c1e	Vanellus (Lobipluvia) miles	Masked Lapwing	dr2009	eBird Australia	2	Mornington	-38.23548	145.04699	4	2010	22/05/2010	6647	VIC1757	MORNINGTON	-38.23029402	145.0600769	0
39ad4d2f-2e80-4540-9124-5465344e4301	Vanellus (Lobipluvia) miles	Masked Lapwing	dr1097	Victorian Biodiversity Atlas	3	Port of Hastings	-38.2985	145.2243	1	2010	28/05/2010	11202	VIC1136	HASTINGS	-38.29724823	145.1851805	0
cfe097d1-6160-4561-b410-071bc7ff95e2	Vanellus (Lobipluvia) miles	Masked Lapwing	dr1097	Victorian Biodiversity Atlas	3	Port of Hastings	-38.2985	145.2243	1	2010	3/06/2010	11202	VIC1136	HASTINGS	-38.29724823	145.1851805	0
b05e8fbd-840c-4ccb-9f7c-f6e18e1e3cbe	Vanellus (Lobipluvia) miles	Masked Lapwing	dr1097	Victorian Biodiversity Atlas	3	Port of Hastings	-38.2985	145.2243	1	2010	3/06/2010	11202	VIC1136	HASTINGS	-38.29724823	145.1851805	0
fa3d26fd-2d90-4859-9d96-0a894284eb7e	Vanellus (Lobipluvia) miles	Masked Lapwing	dr2009	eBird Australia	2	Devilbend Reservoir	-38.2888587	145.1036453		2010	6/06/2010	8158	VIC2586	TUERONG	-38.2987306	145.0967925	1
74aea822-8feb-45d9-8bb1-7413525e41fc	Vanellus (Lobipluvia) miles	Masked Lapwing	dr1097	Victorian Biodiversity Atlas	3	Port of Hastings	-38.2985	145.2243	1	2010	15/06/2010	11202	VIC1136	HASTINGS	-38.29724823	145.1851805	0
da286e6b-5709-4488-ace2-c7feb9fd5770	Vanellus (Lobipluvia) miles	Masked Lapwing	dr1097	Victorian Biodiversity Atlas	3	Port of Hastings	-38.2985	145.2243	1	2010	23/06/2010	11202	VIC1136	HASTINGS	-38.29724823	145.1851805	0
5c3a02fc-bf29-4e7e-b147-db0cc7d79a3a	Vanellus (Lobipluvia) miles	Masked Lapwing	dr2009	eBird Australia	2	Devilbend Reservoir	-38.2888587	145.1036453		2010	30/06/2010	8158	VIC2586	TUERONG	-38.2987306	145.0967925	1
7f55460a-649f-4ad3-8ecd-92eb3888cc19	Vanellus (Lobipluvia) miles	Masked Lapwing	dr1097	Victorian Biodiversity Atlas	3	Port of Hastings	-38.2985	145.2243	6	2010	9/07/2010	11202	VIC1136	HASTINGS	-38.29724823	145.1851805	0
176da57e-d917-477f-adbd-72e1c2fc0cbe	Vanellus (Lobipluvia) miles	Masked Lapwing	dr1097	Victorian Biodiversity Atlas	3	Port of Hastings	-38.2985	145.2243	1	2010	12/07/2010	11202	VIC1136	HASTINGS	-38.29724823	145.1851805	0
ece99c26-c515-4d5d-a04b-6f7488ff85f2	Vanellus (Lobipluvia) miles	Masked Lapwing	dr2009	eBird Australia	2	Claremont St, Mt Eliza	-38.21161	145.09944		2010	16/07/2010	7441	VIC1788	MOUNT ELIZA	-38.19503454	145.0927097	0
cdf8a5be-3453-4cfe-861d-131afe9b2976	Vanellus (Lobipluvia) miles	Masked Lapwing	dr1097	Victorian Biodiversity Atlas	3	Port of Hastings	-38.2985	145.2243	1	2010	19/07/2010	11202	VIC1136	HASTINGS	-38.29724823	145.1851805	0
5fd3a6dd-05a0-4bbb-973e-d10cf01eb25c	Vanellus (Lobipluvia) miles	Masked Lapwing	dr1097	Victorian Biodiversity Atlas	3	Port of Hastings	-38.2985	145.2243	1	2010	26/07/2010	11202	VIC1136	HASTINGS	-38.29724823	145.1851805	0
fac49911-913d-4237-914c-72e921c34005	Vanellus (Lobipluvia) miles	Masked Lapwing	dr1097	Victorian Biodiversity Atlas	3	Port of Hastings	-38.2985	145.2243	1	2010	6/08/2010	11202	VIC1136	HASTINGS	-38.29724823	145.1851805	0
ea443122-48d9-4dae-9152-e7217a0e6d5a	Vanellus (Lobipluvia) miles	Masked Lapwing	dr2009	eBird Australia	2	Claremont St, Mt Eliza	-38.21161	145.09944		2010	7/08/2010	7441	VIC1788	MOUNT ELIZA	-38.19503454	145.0927097	0
6c2b89b5-29f2-4a19-b582-d13c1b4d6758	Vanellus (Lobipluvia) miles	Masked Lapwing	dr1097	Victorian Biodiversity Atlas	3	Port of Hastings	-38.2985	145.2243	1	2010	11/08/2010	11202	VIC1136	HASTINGS	-38.29724823	145.1851805	0
0c2765e1-ebcd-487a-a757-5e5d14d2286f	Vanellus (Lobipluvia) miles	Masked Lapwing	dr1097	Victorian Biodiversity Atlas	3	Port of Hastings	-38.2985	145.2243	1	2010	18/08/2010	11202	VIC1136	HASTINGS	-38.29724823	145.1851805	0
27b4f3e1-c049-4165-8e51-ad09da2c7403	Vanellus (Lobipluvia) miles	Masked Lapwing	dr1097	Victorian Biodiversity Atlas	3	Sensitive record	-38.225	145.092	2	2010	22/08/2010	6647	VIC1757	MORNINGTON	-38.23029402	145.0600769	0
5f52ab11-12fa-4a87-9300-169bd34f7966	Vanellus (Lobipluvia) miles	Masked Lapwing	dr2009	eBird Australia	2	Claremont St, Mt Eliza	-38.21161	145.09944		2010	24/08/2010	7441	VIC1788	MOUNT ELIZA	-38.19503454	145.0927097	0
e1c8f7ce-6295-405c-88e7-a7349fb3ba55	Vanellus (Lobipluvia) miles	Masked Lapwing	dr1097	Victorian Biodiversity Atlas	3	Port of Hastings	-38.2985	145.2243	1	2010	30/08/2010	11202	VIC1136	HASTINGS	-38.29724823	145.1851805	0
1084e6c3-d03e-4c9a-aa0c-41e579feba2a	Vanellus (Lobipluvia) miles	Masked Lapwing	dr2009	eBird Australia	2	Warringine Heritage Park, Hastings	-38.31647	145.17642		2010	1/09/2010	11202	VIC1136	HASTINGS	-38.29724823	145.1851805	1
655ce065-a461-4d87-9af7-11f7756ca36a	Vanellus (Lobipluvia) miles	Masked Lapwing	dr1097	Victorian Biodiversity Atlas	3	Port of Hastings	-38.2985	145.2243	1	2010	9/09/2010	11202	VIC1136	HASTINGS	-38.29724823	145.1851805	0
0999ff3f-4342-4476-a029-cb69d5c22121	Vanellus (Lobipluvia) miles	Masked Lapwing	dr1097	Victorian Biodiversity Atlas	3	Port of Hastings	-38.2985	145.2243	1	2010	16/09/2010	11202	VIC1136	HASTINGS	-38.29724823	145.1851805	0
29551ee4-87dd-4fc0-ae72-d49a1948de13	Vanellus (Lobipluvia) miles	Masked Lapwing	dr2009	eBird Australia	2	Claremont St, Mt Eliza	-38.21161	145.09944		2010	19/09/2010	7441	VIC1788	MOUNT ELIZA	-38.19503454	145.0927097	0
ee844b15-11d5-4d87-9cc1-9e58b008a86f	Vanellus (Lobipluvia) miles	Masked Lapwing	dr1097	Victorian Biodiversity Atlas	3	Port of Hastings	-38.304	145.223	1	2010	22/09/2010	11202	VIC1136	HASTINGS	-38.29724823	145.1851805	0
5d1b077c-0fb4-4c30-82dc-5add81c7957c	Vanellus (Lobipluvia) miles	Masked Lapwing	dr1097	Victorian Biodiversity Atlas	3	Sensitive record	-38.225	145.092	1	2010	25/09/2010	6647	VIC1757	MORNINGTON	-38.23029402	145.0600769	0
a882f5c1-476b-403e-944e-cc874bb19c74	Vanellus (Lobipluvia) miles	Masked Lapwing	dr1097	Victorian Biodiversity Atlas	3	ADV1263	-38.3582	144.9523	2	2010	20/10/2010	7284	VIC71	ARTHURS SEAT	-38.36327264	144.9598068	0
e920b03a-a1db-4ac7-99d4-62a21ba48ff0	Vanellus (Lobipluvia) miles	Masked Lapwing	dr359	BirdLife Australia, Birdata	1	Emil Madsen Reserve	-38.21	145.09	1	2010	24/10/2010	7441	VIC1788	MOUNT ELIZA	-38.19503454	145.0927097	1
9b76656f-c4d9-406f-81bb-75f5e972a2c7	Vanellus (Lobipluvia) miles	Masked Lapwing	dr359	BirdLife Australia, Birdata	1	The Briars , Mount Martha	-38.26	145.04		2010	24/10/2010	7706	VIC1798	MOUNT MARTHA	-38.27548205	145.0306429	0
8b5eadbb-4704-4346-a00f-d17ad25632a5	Vanellus (Lobipluvia) miles	Masked Lapwing	dr1097	Victorian Biodiversity Atlas	3	Sensitive record	-38.2583	145.0416		2010	24/10/2010	7706	VIC1798	MOUNT MARTHA	-38.27548205	145.0306429	0
83c8e4cd-1479-4a4d-9c15-8d092f70349c	Vanellus (Lobipluvia) miles	Masked Lapwing	dr1097	Victorian Biodiversity Atlas	3	Sensitive record	-38.225	145.092	1	2010	24/10/2010	6647	VIC1757	MORNINGTON	-38.23029402	145.0600769	0
57d4678d-474e-4104-8062-99c685ebf18b	Vanellus (Lobipluvia) miles	Masked Lapwing	dr2009	eBird Australia	2	The Briars	-38.2663542	145.0479412		2010	24/10/2010	7706	VIC1798	MOUNT MARTHA	-38.27548205	145.0306429	0
f2c62339-7d9f-4c45-8024-659c6298c8cf	Vanellus (Lobipluvia) miles	Masked Lapwing	dr2009	eBird Australia	2	Tootgarook Swamp / Browns Rd, Tootgarook 1' Cell	-38.39166	144.87499		2010	28/10/2010	10952	VIC281	BONEO	-38.40990944	144.9035521	0
a9e74baf-49b5-4908-aebf-3a22b00f7d03	Vanellus (Lobipluvia) miles	Masked Lapwing	dr2009	eBird Australia	2	Claremont St, Mt Eliza	-38.21161	145.09944		2010	15/11/2010	7441	VIC1788	MOUNT ELIZA	-38.19503454	145.0927097	0
c3e17b3b-92aa-45a2-8307-cdd3c31799b4	Vanellus (Lobipluvia) miles	Masked Lapwing	dr359	BirdLife Australia, Birdata	1	Hanns Inlet (HMAS Cerberus)	-38.37	145.19	39	2010	20/11/2010	10687	VIC1187	HMAS CERBERUS	-38.39129753	145.2004879	0
bd352d0d-b1cd-4133-8cea-211aad11e524	Vanellus (Lobipluvia) miles	Masked Lapwing	dr359	BirdLife Australia, Birdata	1	Devilbend (Roger Turner)	-38.3	145.13		2010	28/11/2010	8158	VIC2586	TUERONG	-38.2987306	145.0967925	0
bb0efa11-a17a-41a8-bd85-2e87e1cedb27	Vanellus (Lobipluvia) miles	Masked Lapwing	dr2009	eBird Australia	2	Hodgins Rd, Hastings West at -38.29991, 145.11600 (restricted access)	-38.29991	145.116		2010	28/11/2010	8158	VIC2586	TUERONG	-38.2987306	145.0967925	0
38e2dbbe-4843-4713-b560-b9da47f9a89f	Vanellus (Lobipluvia) miles	Masked Lapwing	dr1097	Victorian Biodiversity Atlas	3	Sensitive record	-38.3083	145.1416		2010	28/11/2010	8158	VIC2586	TUERONG	-38.2987306	145.0967925	0
c5201819-cff4-43be-a901-b8bd1531a7a7	Vanellus (Lobipluvia) miles	Masked Lapwing	dr1097	Victorian Biodiversity Atlas	3	Sensitive record	-38.225	145.092	2	2010	30/11/2010	6647	VIC1757	MORNINGTON	-38.23029402	145.0600769	0
83f11f52-48c6-404e-9e9e-6dc0cff57f9a	Vanellus (Lobipluvia) miles	Masked Lapwing	dr359	BirdLife Australia, Birdata	1	Emil Madsen Reserve	-38.21	145.09	2	2010	30/11/2010	7441	VIC1788	MOUNT ELIZA	-38.19503454	145.0927097	1
50950c69-1377-4c31-ab64-8ee4ed33aa84	Vanellus (Lobipluvia) miles	Masked Lapwing	dr2009	eBird Australia	2	Somerville	-38.22361	145.17694		2010	4/12/2010	7787	VIC2310	SOMERVILLE	-38.23213352	145.2006655	0
5765bb55-ec21-4f0d-b303-c0cb0dfbc182	Vanellus (Lobipluvia) miles	Masked Lapwing	dr2009	eBird Australia	2	Claremont St, Mt Eliza	-38.21161	145.09944		2010	17/12/2010	7441	VIC1788	MOUNT ELIZA	-38.19503454	145.0927097	0
7af9bb78-ccb3-4638-86a9-3ffe87bd6064	Vanellus (Lobipluvia) miles	Masked Lapwing	dr2009	eBird Australia	2	Flinders	-38.4759	145.02021	4	2010	20/12/2010	10260	VIC922	FLINDERS	-38.45881221	144.9783964	0
4d25a81f-af08-4f5a-b20d-7aa97c5138e3	Vanellus (Lobipluvia) miles	Masked Lapwing	dr2009	eBird Australia	2	Flinders	-38.4759	145.02021	2	2010	29/12/2010	10260	VIC922	FLINDERS	-38.45881221	144.9783964	0
129089f4-784e-4f3d-a871-ac76b1b52443	Vanellus (Lobipluvia) miles	Masked Lapwing	dr2009	eBird Australia	2	Hanns Creek Reserve Balnarring	-38.3840044	145.1072717	2	2010	29/12/2010	7639	VIC119	BALNARRING	-38.35319795	145.1218757	1
2653933a-696c-46d5-b185-205366505c9e	Vanellus (Lobipluvia) miles	Masked Lapwing	dr2009	eBird Australia	2	Claremont St, Mt Eliza	-38.21161	145.09944		2011	1/01/2011	7441	VIC1788	MOUNT ELIZA	-38.19503454	145.0927097	0
2e676b61-ed64-4357-8acd-9176dc19e167	Vanellus (Lobipluvia) miles	Masked Lapwing	dr2009	eBird Australia	2	Mornington Purification Plant	-38.26675	145.06605	5	2011	5/01/2011	7706	VIC1798	MOUNT MARTHA	-38.27548205	145.0306429	0
df22e468-843d-4cef-afd6-029fb8b96aee	Vanellus (Lobipluvia) miles	Masked Lapwing	dr2009	eBird Australia	2	Mornington Peninsula National Park--Flinders Ocean Beach	-38.48315	145.01804	2	2011	10/01/2011	10260	VIC922	FLINDERS	-38.45881221	144.9783964	1
ef50f42f-97b3-4691-9acc-09132103dde5	Vanellus (Lobipluvia) miles	Masked Lapwing	dr359	BirdLife Australia, Birdata	1	MW - Devilbend Reservoir	-38.27999878	145.1024933	18	2011	15/01/2011	8158	VIC2586	TUERONG	-38.2987306	145.0967925	1
fc21aa00-d60c-4b46-885b-9578aae7f3f9	Vanellus (Lobipluvia) miles	Masked Lapwing	dr359	BirdLife Australia, Birdata	1	Emil Madsen Reserve	-38.21749878	145.0972137	2	2011	19/01/2011	7441	VIC1788	MOUNT ELIZA	-38.19503454	145.0927097	1
831ce8e7-b0d6-45df-a9be-bced289c69ff	Vanellus (Lobipluvia) miles	Masked Lapwing	dr1097	Victorian Biodiversity Atlas	3	Somerville	-38.2179	145.1758		2011	20/01/2011	7787	VIC2310	SOMERVILLE	-38.23213352	145.2006655	0
7b9753d8-f456-44b7-b421-7259a9120f67	Vanellus (Lobipluvia) miles	Masked Lapwing	dr359	BirdLife Australia, Birdata	1	Chinamans Creek Reserve	-38.3786087	144.8738861		2011	26/01/2011	11085	VIC3009	CAPEL SOUND	-38.37224908	144.874088	1
575394c4-7acd-4e35-955c-9384d9ddda8f	Vanellus (Lobipluvia) miles	Masked Lapwing	dr2009	eBird Australia	2	Tootgarook Swamp	-38.37805	144.87352		2011	26/01/2011	11085	VIC3009	CAPEL SOUND	-38.37224908	144.874088	0
5b41ae2e-9807-4ea2-b2cd-dc7abf190a31	Vanellus (Lobipluvia) miles	Masked Lapwing	dr359	BirdLife Australia, Birdata	1	Emil Madsen Reserve	-38.21749878	145.0972137	2	2011	28/01/2011	7441	VIC1788	MOUNT ELIZA	-38.19503454	145.0927097	1
ff9ef757-f1c1-4d3c-8116-c41028524008	Vanellus (Lobipluvia) miles	Masked Lapwing	dr359	BirdLife Australia, Birdata	1	MW - Devilbend Reservoir	-38.27999878	145.1024933	18	2011	15/02/2011	8158	VIC2586	TUERONG	-38.2987306	145.0967925	1
d6568938-22e2-46d3-8c4a-ae02a91300cb	Vanellus (Lobipluvia) miles	Masked Lapwing	dr1097	Victorian Biodiversity Atlas	3	11016.1	-38.2314	145.1666	2	2011	21/02/2011	7787	VIC2310	SOMERVILLE	-38.23213352	145.2006655	0
e4361d0e-c5f6-48bb-8f4a-334ad9269ed9	Vanellus (Lobipluvia) miles	Masked Lapwing	dr2009	eBird Australia	2	Flinders	-38.4759	145.02021	2	2011	5/03/2011	10260	VIC922	FLINDERS	-38.45881221	144.9783964	0
d878a63c-c17d-4e41-86b2-7a57a7116598	Vanellus (Lobipluvia) miles	Masked Lapwing	dr359	BirdLife Australia, Birdata	1	MW - Devilbend Reservoir	-38.27999878	145.1024933	18	2011	15/03/2011	8158	VIC2586	TUERONG	-38.2987306	145.0967925	1
63344673-f1b8-4fff-b750-2f8f025968e0	Vanellus (Lobipluvia) miles	Masked Lapwing	dr359	BirdLife Australia, Birdata	1	Emil Madsen Reserve	-38.21749878	145.0972137	2	2011	22/03/2011	7441	VIC1788	MOUNT ELIZA	-38.19503454	145.0927097	1
a13546a8-2fb4-4be4-a33f-0fde1c946ca0	Vanellus (Lobipluvia) miles	Masked Lapwing	dr1097	Victorian Biodiversity Atlas	3	INN 1312	-38.3912	145.0701	2	2011	23/03/2011	10258	VIC1656	MERRICKS	-38.39109968	145.081125	0
02b3337e-6477-4b60-a34d-97d3ec94a95d	Vanellus (Lobipluvia) miles	Masked Lapwing	dr359	BirdLife Australia, Birdata	1	MW - Devilbend Reservoir	-38.27999878	145.1024933	18	2011	15/04/2011	8158	VIC2586	TUERONG	-38.2987306	145.0967925	1
ac2a6faf-1c8d-4438-b858-17b37872d2ce	Vanellus (Lobipluvia) miles	Masked Lapwing	dr359	BirdLife Australia, Birdata	1	Emil Madsen Reserve	-38.21749878	145.0972137	2	2011	10/05/2011	7441	VIC1788	MOUNT ELIZA	-38.19503454	145.0927097	1
46257e3f-71cb-4510-bd99-2caeca36c52c	Vanellus (Lobipluvia) miles	Masked Lapwing	dr2009	eBird Australia	2	Coolart	-38.3869777	145.1411913		2011	10/05/2011	10688	VIC2308	SOMERS	-38.38140109	145.16097	0
79901397-0d1f-479b-938a-34e1088012a9	Vanellus (Lobipluvia) miles	Masked Lapwing	dr359	BirdLife Australia, Birdata	1	MW - Devilbend Reservoir	-38.27999878	145.1024933	12	2011	15/05/2011	8158	VIC2586	TUERONG	-38.2987306	145.0967925	1
92984ae4-2873-41c6-ae00-a0cb750ad06d	Vanellus (Lobipluvia) miles	Masked Lapwing	dr2009	eBird Australia	2	240 High St, Hastings (restricted access)	-38.30577	145.17471		2011	8/06/2011	11202	VIC1136	HASTINGS	-38.29724823	145.1851805	0
58c51d4f-745b-440f-965f-8e2d39470714	Vanellus (Lobipluvia) miles	Masked Lapwing	dr2009	eBird Australia	2	Flinders	-38.4759	145.02021	2	2011	8/06/2011	10260	VIC922	FLINDERS	-38.45881221	144.9783964	0
4917feb8-764e-40d3-a20b-d966416d7345	Vanellus (Lobipluvia) miles	Masked Lapwing	dr359	BirdLife Australia, Birdata	1	MW - Devilbend Reservoir	-38.27999878	145.1024933	12	2011	15/06/2011	8158	VIC2586	TUERONG	-38.2987306	145.0967925	1
ed9a2e0f-8bbb-4930-b812-87b808fd8c14	Vanellus (Lobipluvia) miles	Masked Lapwing	dr359	BirdLife Australia, Birdata	1	The Briars , Mount Martha	-38.2653621	145.0427256		2011	25/06/2011	7706	VIC1798	MOUNT MARTHA	-38.27548205	145.0306429	0
ec05c8cb-c46d-4abc-b4b3-0f5745f9550e	Vanellus (Lobipluvia) miles	Masked Lapwing	dr2009	eBird Australia	2	The Briars	-38.2663542	145.0479412		2011	25/06/2011	7706	VIC1798	MOUNT MARTHA	-38.27548205	145.0306429	0
d2100277-3c71-4747-bc95-bdefbd212136	Vanellus (Lobipluvia) miles	Masked Lapwing	dr2009	eBird Australia	2	The Briars	-38.2663542	145.0479412		2011	25/06/2011	7706	VIC1798	MOUNT MARTHA	-38.27548205	145.0306429	0
ca1517fb-2753-49e6-aa71-bd48469e4978	Vanellus (Lobipluvia) miles	Masked Lapwing	dr359	BirdLife Australia, Birdata	1	MW - Devilbend Reservoir	-38.27999878	145.1024933	12	2011	15/07/2011	8158	VIC2586	TUERONG	-38.2987306	145.0967925	1
79be0709-3c59-4897-be1f-145dccaaf96f	Vanellus (Lobipluvia) miles	Masked Lapwing	dr2009	eBird Australia	2	Claremont St, Mt Eliza	-38.21161	145.09944		2011	23/07/2011	7441	VIC1788	MOUNT ELIZA	-38.19503454	145.0927097	0
b436339b-66a1-40af-bb96-82c67562814b	Vanellus (Lobipluvia) miles	Masked Lapwing	dr2009	eBird Australia	2	Esso Long Island Pt	-38.29721	145.21505		2011	27/07/2011	11202	VIC1136	HASTINGS	-38.29724823	145.1851805	0
b2f4277e-0139-4686-9dfc-6f856dc9712e	Vanellus (Lobipluvia) miles	Masked Lapwing	dr2009	eBird Australia	2	Claremont St, Mt Eliza	-38.21161	145.09944		2011	1/08/2011	7441	VIC1788	MOUNT ELIZA	-38.19503454	145.0927097	0
1fef7d3c-5aad-4ea7-9877-bd1a7836aa0d	Vanellus (Lobipluvia) miles	Masked Lapwing	dr2009	eBird Australia	2	Coolart	-38.3869777	145.1411913		2011	6/08/2011	10688	VIC2308	SOMERS	-38.38140109	145.16097	0
036e6e97-9173-4dba-8af5-8a1c40fde54d	Vanellus (Lobipluvia) miles	Masked Lapwing	dr2009	eBird Australia	2	Coolart	-38.3869777	145.1411913		2011	6/08/2011	10688	VIC2308	SOMERS	-38.38140109	145.16097	0
8e93123c-0b5c-42fa-b9dc-d57ea37eb099	Vanellus (Lobipluvia) miles	Masked Lapwing	dr359	BirdLife Australia, Birdata	1	MW - Devilbend Reservoir	-38.27999878	145.1024933	19	2011	15/08/2011	8158	VIC2586	TUERONG	-38.2987306	145.0967925	1
e30ff64b-7e7b-47d8-9c9c-1eca87629266	Vanellus (Lobipluvia) miles	Masked Lapwing	dr2009	eBird Australia	2	Hastings	-38.31256	145.1905		2011	22/08/2011	11202	VIC1136	HASTINGS	-38.29724823	145.1851805	0
860fde12-64c9-4131-854e-b868c87202ee	Vanellus (Lobipluvia) miles	Masked Lapwing	dr2009	eBird Australia	2	Coolart	-38.3869777	145.1411913		2011	22/08/2011	10688	VIC2308	SOMERS	-38.38140109	145.16097	0
3c1e94b9-c6d6-4980-9334-249b411a1956	Vanellus (Lobipluvia) miles	Masked Lapwing	dr2009	eBird Australia	2	The Briars	-38.2663542	145.0479412		2011	22/08/2011	7706	VIC1798	MOUNT MARTHA	-38.27548205	145.0306429	0
dbc7f743-cb28-4889-9985-a19e91fc234a	Vanellus (Lobipluvia) miles	Masked Lapwing	dr2009	eBird Australia	2	Pt Leo	-38.4201	145.07514	2	2011	4/09/2011	10259	VIC2083	POINT LEO	-38.41549161	145.0698195	0
310fb7a7-e6fc-4cf0-aa43-8cfc8d5044ca	Vanellus (Lobipluvia) miles	Masked Lapwing	dr2009	eBird Australia	2	Claremont St, Mt Eliza	-38.21161	145.09944		2011	7/09/2011	7441	VIC1788	MOUNT ELIZA	-38.19503454	145.0927097	0
0df9887f-e020-44a1-b34b-d0a44c12e124	Vanellus (Lobipluvia) miles	Masked Lapwing	dr359	BirdLife Australia, Birdata	1	MW - Devilbend Reservoir	-38.27999878	145.1024933	18	2011	15/09/2011	8158	VIC2586	TUERONG	-38.2987306	145.0967925	1
979956ff-aa56-4ce8-983a-5df8b0f34104	Vanellus (Lobipluvia) miles	Masked Lapwing	dr2009	eBird Australia	2	Mt Martha	-38.26999	145.02227	8	2011	27/09/2011	7706	VIC1798	MOUNT MARTHA	-38.27548205	145.0306429	0
6078040e-66e3-4fc2-8eae-c2098006e5f7	Vanellus (Lobipluvia) miles	Masked Lapwing	dr2009	eBird Australia	2	Point Nepean National Park	-38.3112215	144.6748352		2011	7/10/2011	10036	VIC2109	PORTSEA	-38.32267921	144.7001693	1
6bf7076d-7deb-47b0-b012-0fc554516b0b	Vanellus (Lobipluvia) miles	Masked Lapwing	dr359	BirdLife Australia, Birdata	1	Portsea Golf Club	-38.325	144.70222		2011	10/10/2011	10036	VIC2109	PORTSEA	-38.32267921	144.7001693	0
d3d7b699-e021-4a7b-8b2d-949c8e95fd5e	Vanellus (Lobipluvia) miles	Masked Lapwing	dr359	BirdLife Australia, Birdata	1	MW - Devilbend Reservoir	-38.27999878	145.1024933	20	2011	15/10/2011	8158	VIC2586	TUERONG	-38.2987306	145.0967925	1
d3545530-308a-453e-bda8-b2f54bb2f0bd	Vanellus (Lobipluvia) miles	Masked Lapwing	dr359	BirdLife Australia, Birdata	1	tootgarook swamp	-38.37944	144.87334	5	2011	15/10/2011	11085	VIC3009	CAPEL SOUND	-38.37224908	144.874088	0
b8d59b4f-e13e-43cb-aef9-9a31304a5769	Vanellus (Lobipluvia) miles	Masked Lapwing	dr2009	eBird Australia	2	Somerville	-38.22361	145.17694		2011	15/10/2011	7787	VIC2310	SOMERVILLE	-38.23213352	145.2006655	0
973b0179-f945-4a91-8ac5-036a49e4c43f	Vanellus (Lobipluvia) miles	Masked Lapwing	dr359	BirdLife Australia, Birdata	1	tootgarook swamp	-38.37944	144.87334	3	2011	15/10/2011	11085	VIC3009	CAPEL SOUND	-38.37224908	144.874088	0
7ca0c3d2-85b3-4df5-9c0d-b84cf2557876	Vanellus (Lobipluvia) miles	Masked Lapwing	dr2009	eBird Australia	2	HMAS Cerberus Naval Base (restricted access)	-38.36723	145.199		2011	23/10/2011	10687	VIC1187	HMAS CERBERUS	-38.39129753	145.2004879	0
a4043f06-e001-461f-9086-7c72b80c10cf	Vanellus (Lobipluvia) miles	Masked Lapwing	dr359	BirdLife Australia, Birdata	1	tootgarook swamp	-38.37944	144.87334	5	2011	24/10/2011	11085	VIC3009	CAPEL SOUND	-38.37224908	144.874088	0
a4e3eb8e-a97c-4c7b-9b5e-6110e7bcc0b5	Vanellus (Lobipluvia) miles	Masked Lapwing	dr2009	eBird Australia	2	The Briars	-38.2663542	145.0479412		2011	30/10/2011	7706	VIC1798	MOUNT MARTHA	-38.27548205	145.0306429	0
56c70aee-dca9-4a04-b24e-2b4ac0fcba63	Vanellus (Lobipluvia) miles	Masked Lapwing	dr2009	eBird Australia	2	The Briars	-38.2663542	145.0479412		2011	30/10/2011	7706	VIC1798	MOUNT MARTHA	-38.27548205	145.0306429	0
02344a77-7ae5-4fc4-b682-7dcacadb95f3	Vanellus (Lobipluvia) miles	Masked Lapwing	dr359	BirdLife Australia, Birdata	1	Chechingurk Hide, Mount Martha	-38.26786	145.04468		2011	30/10/2011	7706	VIC1798	MOUNT MARTHA	-38.27548205	145.0306429	0
7df6034c-3998-4f17-bb5b-93e9470e1cd2	Vanellus (Lobipluvia) miles	Masked Lapwing	dr2009	eBird Australia	2	Coolart	-38.3869777	145.1411913	2	2011	5/11/2011	10688	VIC2308	SOMERS	-38.38140109	145.16097	0
ccf86dcc-5a84-43a5-8166-50f5925dc82a	Vanellus (Lobipluvia) miles	Masked Lapwing	dr2009	eBird Australia	2	Coolart	-38.3869777	145.1411913		2011	15/11/2011	10688	VIC2308	SOMERS	-38.38140109	145.16097	0
be6bce2f-168a-4bba-83cd-35422f7bad9b	Vanellus (Lobipluvia) miles	Masked Lapwing	dr2009	eBird Australia	2	Balbirooroo Wetlands	-38.37725	145.12098	4	2011	15/11/2011	7639	VIC119	BALNARRING	-38.35319795	145.1218757	1
e1fa6297-afc8-4a80-8b8d-52105d14a0a1	Vanellus (Lobipluvia) miles	Masked Lapwing	dr359	BirdLife Australia, Birdata	1	MW - Devilbend Reservoir	-38.27999878	145.1024933	18	2011	15/12/2011	8158	VIC2586	TUERONG	-38.2987306	145.0967925	1
1bc1647c-3199-4b89-89b6-d733dd1f0562	Vanellus (Lobipluvia) miles	Masked Lapwing	dr359	BirdLife Australia, Birdata	1	The Briars , Mount Martha	-38.26536	145.04273		2011	21/12/2011	7706	VIC1798	MOUNT MARTHA	-38.27548205	145.0306429	0
198927ec-8c8d-426f-a4a3-8c0f926eddf1	Vanellus (Lobipluvia) miles	Masked Lapwing	dr2009	eBird Australia	2	The Briars	-38.2663542	145.0479412		2011	21/12/2011	7706	VIC1798	MOUNT MARTHA	-38.27548205	145.0306429	0
b5817b43-4949-4839-8d0c-cfb83b8d566c	Vanellus (Lobipluvia) miles	Masked Lapwing	dr2009	eBird Australia	2	Coolart	-38.3869777	145.1411913		2012	6/01/2012	10688	VIC2308	SOMERS	-38.38140109	145.16097	0
47207082-e404-4e42-8b7c-a0776d208ff8	Vanellus (Lobipluvia) miles	Masked Lapwing	dr1097	Victorian Biodiversity Atlas	3	Stony Point	-38.3738	145.2219		2012	14/01/2012	7079	VIC672	CRIB POINT	-38.35251037	145.2029762	0
c5dae5cc-022e-448a-97ef-268b8fe154e4	Vanellus (Lobipluvia) miles	Masked Lapwing	dr2009	eBird Australia	2	Balbirooroo Wetlands	-38.37725	145.12098		2012	19/01/2012	7639	VIC119	BALNARRING	-38.35319795	145.1218757	1
52345d17-1a67-42b1-b1f9-44f7a5466c5a	Vanellus (Lobipluvia) miles	Masked Lapwing	dr2009	eBird Australia	2	Coolart	-38.3869777	145.1411913		2012	26/01/2012	10688	VIC2308	SOMERS	-38.38140109	145.16097	0
6ba1295a-e221-4ec3-afb1-fac4a8a5d97c	Vanellus (Lobipluvia) miles	Masked Lapwing	dr2009	eBird Australia	2	Devilbend Reservoir	-38.2888587	145.1036453		2012	27/01/2012	8158	VIC2586	TUERONG	-38.2987306	145.0967925	1
4fa46a0f-b8ad-4052-be16-e901f601b884	Vanellus (Lobipluvia) miles	Masked Lapwing	dr2009	eBird Australia	2	Hodgins Rd, Hastings West at -38.29991, 145.11600 (restricted access)	-38.29991	145.116		2012	27/01/2012	8158	VIC2586	TUERONG	-38.2987306	145.0967925	0
477a8475-8f82-4342-81ba-0aa452c3c496	Vanellus (Lobipluvia) miles	Masked Lapwing	dr359	BirdLife Australia, Birdata	1	MW - Bittern Reservoir	-38.30417	145.1175		2012	27/01/2012	8158	VIC2586	TUERONG	-38.2987306	145.0967925	1
ec8bf386-fbf1-45ce-b6e1-2e85cf111d75	Vanellus (Lobipluvia) miles	Masked Lapwing	dr2009	eBird Australia	2	Balbirooroo Wetlands	-38.37725	145.12098		2012	31/01/2012	7639	VIC119	BALNARRING	-38.35319795	145.1218757	1
5156d0b9-96ea-4f61-aa78-8b4d362f851a	Vanellus (Lobipluvia) miles	Masked Lapwing	dr359	BirdLife Australia, Birdata	1	morrah st	-38.28306	145.1808	1	2012	1/02/2012	7737	VIC2596	TYABB	-38.26781136	145.170123	0
02ce1f69-3fa5-4337-8298-7b794c6c19e1	Vanellus (Lobipluvia) miles	Masked Lapwing	dr359	BirdLife Australia, Birdata	1	tootgarook swamp	-38.37944	144.8733	15	2012	1/02/2012	11085	VIC3009	CAPEL SOUND	-38.37224908	144.874088	0
9828dbd9-5bfb-48bc-b13f-7a6321b8157f	Vanellus (Lobipluvia) miles	Masked Lapwing	dr2009	eBird Australia	2	Balbirooroo Wetlands	-38.37725	145.12098		2012	2/02/2012	7639	VIC119	BALNARRING	-38.35319795	145.1218757	1
645f37a5-9e2b-4fd2-b614-a37abf42d9fb	Vanellus (Lobipluvia) miles	Masked Lapwing	dr2009	eBird Australia	2	The Briars	-38.2663542	145.0479412	1	2012	2/02/2012	7706	VIC1798	MOUNT MARTHA	-38.27548205	145.0306429	0
1d87f0a1-0de9-4d6b-a487-2759dc3999ed	Vanellus (Lobipluvia) miles	Masked Lapwing	dr359	BirdLife Australia, Birdata	1	The Briars , Mount Martha	-38.26536	145.04277	1	2012	2/02/2012	7706	VIC1798	MOUNT MARTHA	-38.27548205	145.0306429	0
8f07f436-24e8-4f69-91e1-7662b5e67c55	Vanellus (Lobipluvia) miles	Masked Lapwing	dr2009	eBird Australia	2	Balbirooroo Wetlands	-38.37725	145.12098	2	2012	3/02/2012	7639	VIC119	BALNARRING	-38.35319795	145.1218757	1
da180f71-48ba-411e-91cd-0e70c1b82f94	Vanellus (Lobipluvia) miles	Masked Lapwing	dr2009	eBird Australia	2	Coolart	-38.3869777	145.1411913		2012	5/02/2012	10688	VIC2308	SOMERS	-38.38140109	145.16097	0
15ebb7e5-41da-4009-99ac-af7be8d3cd9c	Vanellus (Lobipluvia) miles	Masked Lapwing	dr2009	eBird Australia	2	Peninsula Gardens/Peninsula Sands 1' cell	-38.39166	144.92499		2012	13/02/2012	10952	VIC281	BONEO	-38.40990944	144.9035521	1
6c2cfffb-2ac7-4b2a-bdf9-934826dc07e5	Vanellus (Lobipluvia) miles	Masked Lapwing	dr2009	eBird Australia	2	Bittern Coastal Walk	-38.33061	145.19668		2012	19/02/2012	7099	VIC248	BITTERN	-38.33678869	145.1692273	0
54a8eea0-1932-4c9a-8958-d6e85797a747	Vanellus (Lobipluvia) miles	Masked Lapwing	dr2009	eBird Australia	2	Balbirooroo Wetlands	-38.37725	145.12098		2012	5/03/2012	7639	VIC119	BALNARRING	-38.35319795	145.1218757	1
1d8a3ec7-5d23-46e6-b5bc-baa82edad50a	Vanellus (Lobipluvia) miles	Masked Lapwing	dr359	BirdLife Australia, Birdata	1	Bailbooboo Wetland, Balnarring	-38.37833023	145.1197205		2012	11/03/2012	7639	VIC119	BALNARRING	-38.35319795	145.1218757	1
eba8d785-e122-443b-8c44-d4b0b7ad225c	Vanellus (Lobipluvia) miles	Masked Lapwing	dr2009	eBird Australia	2	Hastings	-38.31256	145.1905		2012	19/03/2012	11202	VIC1136	HASTINGS	-38.29724823	145.1851805	0
81d521d2-ee0e-458e-966d-b65e36b1a4b4	Vanellus (Lobipluvia) miles	Masked Lapwing	dr2009	eBird Australia	2	Foreshore Reserve, Crib Pt 1' Cell	-38.34166	145.20833		2012	19/03/2012	7079	VIC672	CRIB POINT	-38.35251037	145.2029762	1
dab596bd-ff78-46e4-a5e3-4560c684e129	Vanellus (Lobipluvia) miles	Masked Lapwing	dr2009	eBird Australia	2	Devilbend Reservoir	-38.2888587	145.1036453		2012	25/03/2012	8158	VIC2586	TUERONG	-38.2987306	145.0967925	1
80996fe8-be15-43e3-98d7-7122a806aead	Vanellus (Lobipluvia) miles	Masked Lapwing	dr359	BirdLife Australia, Birdata	1	Rye	-38.37056	144.8231	2	2012	31/03/2012	10144	VIC2222	RYE	-38.38526091	144.8121619	0
68e272b7-2511-474a-902e-a0cf9ffae488	Vanellus (Lobipluvia) miles	Masked Lapwing	dr359	BirdLife Australia, Birdata	1	Bailbooboo Wetland, Balnarring	-38.37833023	145.1197205		2012	31/03/2012	7639	VIC119	BALNARRING	-38.35319795	145.1218757	1
d607eb6f-d8c4-4e6a-9b7f-16fca15d4a03	Vanellus (Lobipluvia) miles	Masked Lapwing	dr359	BirdLife Australia, Birdata	1	morrah st	-38.28306	145.1808	2	2012	6/04/2012	7737	VIC2596	TYABB	-38.26781136	145.170123	0
bc3a93de-f0c7-4844-88c0-e25525dc584b	Vanellus (Lobipluvia) miles	Masked Lapwing	dr359	BirdLife Australia, Birdata	1	tootgarook swamp	-38.37944	144.8733	5	2012	7/04/2012	11085	VIC3009	CAPEL SOUND	-38.37224908	144.874088	0
d195215e-469f-4fd4-8107-59fed1e05ede	Vanellus (Lobipluvia) miles	Masked Lapwing	dr2009	eBird Australia	2	Coolart	-38.3869777	145.1411913		2012	10/04/2012	10688	VIC2308	SOMERS	-38.38140109	145.16097	0
78fa4a73-6148-4e12-9ac8-77cda96bcd0f	Vanellus (Lobipluvia) miles	Masked Lapwing	dr2009	eBird Australia	2	Balbirooroo Wetlands	-38.37725	145.12098		2012	10/04/2012	7639	VIC119	BALNARRING	-38.35319795	145.1218757	1
7f1b2f4a-6862-4ac4-ac88-6d1f103ca219	Vanellus (Lobipluvia) miles	Masked Lapwing	dr359	BirdLife Australia, Birdata	1	tootgarook swamp	-38.37944	144.8733	5	2012	12/04/2012	11085	VIC3009	CAPEL SOUND	-38.37224908	144.874088	0
5160ea29-3897-41e1-8a70-e7f7c9740449	Vanellus (Lobipluvia) miles	Masked Lapwing	dr2009	eBird Australia	2	Mornington	-38.23548	145.04699		2012	14/04/2012	6647	VIC1757	MORNINGTON	-38.23029402	145.0600769	0
2f360293-79bb-40ba-9ede-8a2284976125	Vanellus (Lobipluvia) miles	Masked Lapwing	dr359	BirdLife Australia, Birdata	1	MW - Devilbend Reservoir	-38.27999878	145.1024933	43	2012	15/04/2012	8158	VIC2586	TUERONG	-38.2987306	145.0967925	1
283d3bb2-cb3c-4e24-9083-daab9186028e	Vanellus (Lobipluvia) miles	Masked Lapwing	dr359	BirdLife Australia, Birdata	1	tootgarook swamp	-38.37944	144.8733	3	2012	15/04/2012	11085	VIC3009	CAPEL SOUND	-38.37224908	144.874088	0
5677ad9a-db7d-4836-b54f-4ffdcfaead32	Vanellus (Lobipluvia) miles	Masked Lapwing	dr2009	eBird Australia	2	Tootgarook Swamp	-38.37805	144.87352		2012	16/04/2012	11085	VIC3009	CAPEL SOUND	-38.37224908	144.874088	0
56f9f6f7-9551-4316-a76e-991a9cafc348	Vanellus (Lobipluvia) miles	Masked Lapwing	dr359	BirdLife Australia, Birdata	1	morrah st	-38.28306	145.1808	2	2012	1/05/2012	7737	VIC2596	TYABB	-38.26781136	145.170123	0
f03e8db8-67a5-4c68-ae27-8708f1d7c11c	Vanellus (Lobipluvia) miles	Masked Lapwing	dr2009	eBird Australia	2	Coolart	-38.3869777	145.1411913	4	2012	10/05/2012	10688	VIC2308	SOMERS	-38.38140109	145.16097	0
82c2b954-afd5-4a72-8b02-35fb0b2f6117	Vanellus (Lobipluvia) miles	Masked Lapwing	dr359	BirdLife Australia, Birdata	1	MW - Devilbend Reservoir	-38.27999878	145.1024933	68	2012	15/05/2012	8158	VIC2586	TUERONG	-38.2987306	145.0967925	1
2fa565ea-0581-47e9-8b81-f8b87cd7b5c5	Vanellus (Lobipluvia) miles	Masked Lapwing	dr2009	eBird Australia	2	Portsea	-38.32684	144.71054		2012	26/05/2012	10036	VIC2109	PORTSEA	-38.32267921	144.7001693	0
b908240b-2a86-4753-884e-304a01f8ab65	Vanellus (Lobipluvia) miles	Masked Lapwing	dr2009	eBird Australia	2	Blairgowrie	-38.36265	144.77611		2012	27/05/2012	7006	VIC258	BLAIRGOWRIE	-38.36853947	144.7722443	0
48883760-1926-43ce-b00a-06ac55a59e14	Vanellus (Lobipluvia) miles	Masked Lapwing	dr359	BirdLife Australia, Birdata	1	morrah st	-38.28306	145.1808	2	2012	1/06/2012	7737	VIC2596	TYABB	-38.26781136	145.170123	0
8cad6bd7-c09a-46ad-8cfe-0e44b89a6d09	Vanellus (Lobipluvia) miles	Masked Lapwing	dr359	BirdLife Australia, Birdata	1	MW - Devilbend Reservoir	-38.27999878	145.1024933	60	2012	15/06/2012	8158	VIC2586	TUERONG	-38.2987306	145.0967925	1
2edd5417-b4e4-4f5e-ab02-de51cfa3f496	Vanellus (Lobipluvia) miles	Masked Lapwing	dr359	BirdLife Australia, Birdata	1	Balbirooroo Wetland	-38.37833	145.1194		2012	28/06/2012	7639	VIC119	BALNARRING	-38.35319795	145.1218757	1
1b53c194-0452-43e9-b3b5-b781a0816ca1	Vanellus (Lobipluvia) miles	Masked Lapwing	dr2009	eBird Australia	2	Balbirooroo Wetlands	-38.37725	145.12098		2012	28/06/2012	7639	VIC119	BALNARRING	-38.35319795	145.1218757	1
0afd3a68-3a9b-4f12-b4ed-22a2ce884eca	Vanellus (Lobipluvia) miles	Masked Lapwing	dr359	BirdLife Australia, Birdata	1	morrah st	-38.28306	145.1808	4	2012	1/07/2012	7737	VIC2596	TYABB	-38.26781136	145.170123	0
a5993761-8b0c-4cad-b70c-736fc8389a34	Vanellus (Lobipluvia) miles	Masked Lapwing	dr2009	eBird Australia	2	Bittern Coastal Walk	-38.33061	145.19668	4	2012	3/07/2012	7099	VIC248	BITTERN	-38.33678869	145.1692273	0
894e5d98-d4d7-45fb-a434-122173af43dc	Vanellus (Lobipluvia) miles	Masked Lapwing	dr2009	eBird Australia	2	The Briars	-38.2663542	145.0479412		2012	13/07/2012	7706	VIC1798	MOUNT MARTHA	-38.27548205	145.0306429	0
424fdabe-9cda-48e1-bb03-1ac9cc59f40b	Vanellus (Lobipluvia) miles	Masked Lapwing	dr359	BirdLife Australia, Birdata	1	MW - Devilbend Reservoir	-38.27999878	145.1024933	10	2012	15/07/2012	8158	VIC2586	TUERONG	-38.2987306	145.0967925	1
8c57b098-4fca-4acb-855e-f3422cfcf31f	Vanellus (Lobipluvia) miles	Masked Lapwing	dr2009	eBird Australia	2	Mornington	-38.23548	145.04699		2012	19/07/2012	6647	VIC1757	MORNINGTON	-38.23029402	145.0600769	0
ec80bb25-205f-452b-b1c8-ff3ce57a2b7f	Vanellus (Lobipluvia) miles	Masked Lapwing	dr2009	eBird Australia	2	Coolart	-38.3869777	145.1411913	2	2012	13/08/2012	10688	VIC2308	SOMERS	-38.38140109	145.16097	0
e82c2079-d37c-4f92-8748-afd7e75bcc47	Vanellus (Lobipluvia) miles	Masked Lapwing	dr2009	eBird Australia	2	The Briars	-38.2663542	145.0479412		2012	13/08/2012	7706	VIC1798	MOUNT MARTHA	-38.27548205	145.0306429	0
cdd73d6f-7fb2-47ab-82b1-55f91dfae632	Vanellus (Lobipluvia) miles	Masked Lapwing	dr2009	eBird Australia	2	Coolart	-38.3869777	145.1411913		2012	13/08/2012	10688	VIC2308	SOMERS	-38.38140109	145.16097	0
69248458-bfb2-4d8f-8aee-4f2a489309c4	Vanellus (Lobipluvia) miles	Masked Lapwing	dr359	BirdLife Australia, Birdata	1	The Briars , Mount Martha	-38.26536	145.04277		2012	13/08/2012	7706	VIC1798	MOUNT MARTHA	-38.27548205	145.0306429	0
a69f3e9f-a119-469e-8ed4-1d6698bd6334	Vanellus (Lobipluvia) miles	Masked Lapwing	dr359	BirdLife Australia, Birdata	1	MW - Woods reserve	-38.28805542	145.0838928	2	2012	15/08/2012	8158	VIC2586	TUERONG	-38.2987306	145.0967925	1
3e640b37-3036-4161-8938-8305804aec28	Vanellus (Lobipluvia) miles	Masked Lapwing	dr359	BirdLife Australia, Birdata	1	MW - Devilbend Reservoir	-38.27999878	145.1024933	3	2012	15/08/2012	8158	VIC2586	TUERONG	-38.2987306	145.0967925	1
b309d426-b0d5-4984-9489-ebf590254e22	Vanellus (Lobipluvia) miles	Masked Lapwing	dr2009	eBird Australia	2	Balbirooroo Wetlands	-38.37725	145.12098		2012	19/08/2012	7639	VIC119	BALNARRING	-38.35319795	145.1218757	1
64320e4b-3281-417c-aca4-b1f2e2827c9e	Vanellus (Lobipluvia) miles	Masked Lapwing	dr2009	eBird Australia	2	Coolart	-38.3869777	145.1411913		2012	19/08/2012	10688	VIC2308	SOMERS	-38.38140109	145.16097	0
0571c6ad-5ecd-4451-af10-f0ab10123710	Vanellus (Lobipluvia) miles	Masked Lapwing	dr2009	eBird Australia	2	Somers Water Treatment Plant (restricted access)	-38.37021	145.16509		2012	12/09/2012	10688	VIC2308	SOMERS	-38.38140109	145.16097	0
67e6a3c4-874b-4537-a8f6-b584f1968a62	Vanellus (Lobipluvia) miles	Masked Lapwing	dr2009	eBird Australia	2	Tootgarook Swamp	-38.37805	144.87352		2012	14/09/2012	11085	VIC3009	CAPEL SOUND	-38.37224908	144.874088	0
b8ff3a67-2822-4c53-9c6c-354ce83d626b	Vanellus (Lobipluvia) miles	Masked Lapwing	dr359	BirdLife Australia, Birdata	1	MW - Devilbend Reservoir	-38.27999878	145.1024933	2	2012	15/09/2012	8158	VIC2586	TUERONG	-38.2987306	145.0967925	1
90580622-62df-41fa-90ec-9587da76a0c7	Vanellus (Lobipluvia) miles	Masked Lapwing	dr2009	eBird Australia	2	Tootgarook Swamp	-38.37805	144.87352		2012	17/09/2012	11085	VIC3009	CAPEL SOUND	-38.37224908	144.874088	0
82ef8d31-2f25-4863-b0d2-b0390746b5b2	Vanellus (Lobipluvia) miles	Masked Lapwing	dr2009	eBird Australia	2	Tootgarook Swamp / Browns Rd, Tootgarook 1' Cell	-38.39166	144.87499		2012	17/09/2012	10952	VIC281	BONEO	-38.40990944	144.9035521	0
7f6777fd-4cb5-420c-a0c6-50263c782e85	Vanellus (Lobipluvia) miles	Masked Lapwing	dr2009	eBird Australia	2	Balbirooroo Wetlands	-38.37725	145.12098		2012	18/09/2012	7639	VIC119	BALNARRING	-38.35319795	145.1218757	1
392e6648-f224-42b6-836e-caba58cc7bdb	Vanellus (Lobipluvia) miles	Masked Lapwing	dr2009	eBird Australia	2	Coolart	-38.3869777	145.1411913		2012	18/09/2012	10688	VIC2308	SOMERS	-38.38140109	145.16097	0
2122f6a1-cbdf-4a59-bc3b-6a7dfdb9ce3a	Vanellus (Lobipluvia) miles	Masked Lapwing	dr359	BirdLife Australia, Birdata	1	Coolart	-38.38528	145.1433		2012	18/09/2012	10688	VIC2308	SOMERS	-38.38140109	145.16097	0
096f21d5-c101-4294-9019-0f0693130548	Vanellus (Lobipluvia) miles	Masked Lapwing	dr2009	eBird Australia	2	Balbirooroo Wetlands	-38.37725	145.12098		2012	18/09/2012	7639	VIC119	BALNARRING	-38.35319795	145.1218757	1
b76d803a-cc65-4b87-802f-8b9d056d0aa8	Vanellus (Lobipluvia) miles	Masked Lapwing	dr2009	eBird Australia	2	Boneo Wetlands 1' Cell	-38.40833	144.875		2012	3/10/2012	10952	VIC281	BONEO	-38.40990944	144.9035521	0
c11a49aa-55f3-47f7-ba20-bcb580b9e840	Vanellus (Lobipluvia) miles	Masked Lapwing	dr2009	eBird Australia	2	Coolart	-38.3869777	145.1411913		2012	11/10/2012	10688	VIC2308	SOMERS	-38.38140109	145.16097	0
eca2b99a-6f92-43c3-8e9f-bc5daf46e99f	Vanellus (Lobipluvia) miles	Masked Lapwing	dr359	BirdLife Australia, Birdata	1	MW - Devilbend Reservoir	-38.27999878	145.1024933	4	2012	15/10/2012	8158	VIC2586	TUERONG	-38.2987306	145.0967925	1
c1264c4d-c479-49d0-ba9b-a5db9ff57d8e	Vanellus (Lobipluvia) miles	Masked Lapwing	dr359	BirdLife Australia, Birdata	1	MW - Woods reserve	-38.28805542	145.0838928	10	2012	15/10/2012	8158	VIC2586	TUERONG	-38.2987306	145.0967925	1
5ac27c8e-b116-4534-91a0-90bcba1b4684	Vanellus (Lobipluvia) miles	Masked Lapwing	dr359	BirdLife Australia, Birdata	1	Bailbooboo Wetland, Balnarring	-38.37833023	145.1197205		2012	28/10/2012	7639	VIC119	BALNARRING	-38.35319795	145.1218757	1
62d7d7f9-84d7-4cd5-8c9f-e595c18b5b5b	Vanellus (Lobipluvia) miles	Masked Lapwing	dr2009	eBird Australia	2	Coolart	-38.3869777	145.1411913		2012	29/10/2012	10688	VIC2308	SOMERS	-38.38140109	145.16097	0
0ef6bbef-c8bb-4cd2-bf3c-143d6e80c33c	Vanellus (Lobipluvia) miles	Masked Lapwing	dr359	BirdLife Australia, Birdata	1	morrah st	-38.28306	145.1808	4	2012	30/10/2012	7737	VIC2596	TYABB	-38.26781136	145.170123	0
e2a1ba8e-85f5-4ce5-a0fb-86aeeb85997a	Vanellus (Lobipluvia) miles	Masked Lapwing	dr359	BirdLife Australia, Birdata	1	Bailbooboo Wetland, Balnarring	-38.37833023	145.1197205		2012	31/10/2012	7639	VIC119	BALNARRING	-38.35319795	145.1218757	1
d3687071-04f4-4dd8-8626-df27ec9157c3	Vanellus (Lobipluvia) miles	Masked Lapwing	dr359	BirdLife Australia, Birdata	1	morrah st	-38.28306	145.1808	2	2012	1/11/2012	7737	VIC2596	TYABB	-38.26781136	145.170123	0
a41f2b77-c046-458a-9285-38f4209462e0	Vanellus (Lobipluvia) miles	Masked Lapwing	dr359	BirdLife Australia, Birdata	1	MW - Devilbend Reservoir	-38.27999878	145.1024933	5	2012	15/11/2012	8158	VIC2586	TUERONG	-38.2987306	145.0967925	1
21b263a0-9e16-4147-b9ed-d53ac5277b08	Vanellus (Lobipluvia) miles	Masked Lapwing	dr2009	eBird Australia	2	Warringine Heritage Park, Hastings	-38.31647	145.17642		2012	21/11/2012	11202	VIC1136	HASTINGS	-38.29724823	145.1851805	1
289217be-87e9-4f5b-978a-f45b7da0aa86	Vanellus (Lobipluvia) miles	Masked Lapwing	dr2009	eBird Australia	2	Devilbend Reservoir	-38.2888587	145.1036453	2	2012	22/11/2012	8158	VIC2586	TUERONG	-38.2987306	145.0967925	1
57cc14ac-d7fb-4ef5-b7c6-ebea6350d545	Vanellus (Lobipluvia) miles	Masked Lapwing	dr2009	eBird Australia	2	Sorrento	-38.33788	144.74006	1	2012	27/11/2012	7409	VIC2311	SORRENTO	-38.34462725	144.7419629	0
3dc8129b-624c-424a-8432-49725c2030e6	Vanellus (Lobipluvia) miles	Masked Lapwing	dr359	BirdLife Australia, Birdata	1	Bailbooboo Wetland, Balnarring	-38.37833023	145.1197205		2012	29/11/2012	7639	VIC119	BALNARRING	-38.35319795	145.1218757	1
5899842e-3620-4400-856e-253588cea713	Vanellus (Lobipluvia) miles	Masked Lapwing	dr359	BirdLife Australia, Birdata	1	Birdrock Avenue, Mount Martha	-38.249802	145.0305033	2	2012	13/12/2012	7706	VIC1798	MOUNT MARTHA	-38.27548205	145.0306429	0
33f8b324-11b9-4f99-992f-fb3ffc27f3d7	Vanellus (Lobipluvia) miles	Masked Lapwing	dr2009	eBird Australia	2	Birdrock Ave, Mt Martha (restricted access)	-38.24969	145.03109	2	2012	13/12/2012	7706	VIC1798	MOUNT MARTHA	-38.27548205	145.0306429	0
1156ee61-b70a-40ee-9cca-9598c93bc48b	Vanellus (Lobipluvia) miles	Masked Lapwing	dr359	BirdLife Australia, Birdata	1	MW - Devilbend Reservoir	-38.27999878	145.1024933	10	2012	15/12/2012	8158	VIC2586	TUERONG	-38.2987306	145.0967925	1
be288c65-3142-4f2e-8323-05e758a67596	Vanellus (Lobipluvia) miles	Masked Lapwing	dr2009	eBird Australia	2	Boneo Wetlands 1' Cell	-38.40833	144.875		2013	1/01/2013	10952	VIC281	BONEO	-38.40990944	144.9035521	0
2cd96ccd-e189-4b88-ad91-55e07f3025f6	Vanellus (Lobipluvia) miles	Masked Lapwing	dr2009	eBird Australia	2	Red Hill Rail Trail	-38.38612	145.06231		2013	1/01/2013	10258	VIC1656	MERRICKS	-38.39109968	145.081125	0
b83f2cf4-c095-49e3-bc04-6d93d0e21b8c	Vanellus (Lobipluvia) miles	Masked Lapwing	dr2009	eBird Australia	2	Balbirooroo Wetlands	-38.37725	145.12098		2013	2/01/2013	7639	VIC119	BALNARRING	-38.35319795	145.1218757	1
af501ab0-fe72-43f9-aa3e-cd2549b668be	Vanellus (Lobipluvia) miles	Masked Lapwing	dr2009	eBird Australia	2	Coolart	-38.3869777	145.1411913		2013	2/01/2013	10688	VIC2308	SOMERS	-38.38140109	145.16097	0
5a65e56b-fb5b-4614-82e7-eccff7629442	Vanellus (Lobipluvia) miles	Masked Lapwing	dr2009	eBird Australia	2	Coolart	-38.3869777	145.1411913		2013	2/01/2013	10688	VIC2308	SOMERS	-38.38140109	145.16097	0
1c748bbf-7eee-44ca-90d6-c57234596ef1	Vanellus (Lobipluvia) miles	Masked Lapwing	dr2009	eBird Australia	2	HMAS Cerberus Naval Base (restricted access)	-38.36723	145.199	4	2013	3/01/2013	10687	VIC1187	HMAS CERBERUS	-38.39129753	145.2004879	0
14ac6bf7-b1f3-4f98-9196-15a742135ebe	Vanellus (Lobipluvia) miles	Masked Lapwing	dr2009	eBird Australia	2	Flinders	-38.4759	145.02021	2	2013	3/01/2013	10260	VIC922	FLINDERS	-38.45881221	144.9783964	0
25113e4c-75cf-4fad-9858-53b1cb33cc03	Vanellus (Lobipluvia) miles	Masked Lapwing	dr2009	eBird Australia	2	The Briars	-38.2663542	145.0479412	2	2013	5/01/2013	7706	VIC1798	MOUNT MARTHA	-38.27548205	145.0306429	0
3d510f68-f291-42e6-97ea-72379fb08cff	Vanellus (Lobipluvia) miles	Masked Lapwing	dr2009	eBird Australia	2	Balbirooroo Wetlands	-38.37725	145.12098		2013	6/01/2013	7639	VIC119	BALNARRING	-38.35319795	145.1218757	1
138aed90-a53a-41d5-934f-4040bf1289d6	Vanellus (Lobipluvia) miles	Masked Lapwing	dr2009	eBird Australia	2	Devilbend Reservoir	-38.2888587	145.1036453		2013	14/01/2013	8158	VIC2586	TUERONG	-38.2987306	145.0967925	1
e3d5abbc-aa2c-4cc6-9a98-86ea9fb5356f	Vanellus (Lobipluvia) miles	Masked Lapwing	dr359	BirdLife Australia, Birdata	1	MW - Devilbend Reservoir	-38.27999878	145.1024933	20	2013	15/01/2013	8158	VIC2586	TUERONG	-38.2987306	145.0967925	1
4be30980-f92b-4822-b0de-d82f87dfb0bc	Vanellus (Lobipluvia) miles	Masked Lapwing	dr359	BirdLife Australia, Birdata	1	Mt Eliza Regional Park	-38.21083069	145.1091766	2	2013	16/01/2013	7441	VIC1788	MOUNT ELIZA	-38.19503454	145.0927097	1
8c9b0b58-6591-4bc6-9ca9-b9f07282362c	Vanellus (Lobipluvia) miles	Masked Lapwing	dr359	BirdLife Australia, Birdata	1	Bailbooboo Wetland, Balnarring	-38.37833023	145.1197205		2013	20/01/2013	7639	VIC119	BALNARRING	-38.35319795	145.1218757	1
429ddc32-b65d-4f67-bc44-7b721e9debfd	Vanellus (Lobipluvia) miles	Masked Lapwing	dr359	BirdLife Australia, Birdata	1	Bailbooboo Wetland, Balnarring	-38.37833023	145.1197205		2013	22/01/2013	7639	VIC119	BALNARRING	-38.35319795	145.1218757	1
e1522100-e209-4586-85b6-7378c75bc578	Vanellus (Lobipluvia) miles	Masked Lapwing	dr359	BirdLife Australia, Birdata	1	Bailbooboo Wetland, Balnarring	-38.37833023	145.1197205		2013	30/01/2013	7639	VIC119	BALNARRING	-38.35319795	145.1218757	1
554bed61-322e-470c-8928-425846326079	Vanellus (Lobipluvia) miles	Masked Lapwing	dr2009	eBird Australia	2	Devilbend Reservoir	-38.2888587	145.1036453		2013	1/02/2013	8158	VIC2586	TUERONG	-38.2987306	145.0967925	1
737f444e-229c-4c21-afa9-637b4807d701	Vanellus (Lobipluvia) miles	Masked Lapwing	dr2009	eBird Australia	2	Balbirooroo Wetlands	-38.37725	145.12098		2013	4/02/2013	7639	VIC119	BALNARRING	-38.35319795	145.1218757	1
d72e4bb0-a83d-43a3-8a8f-4090531778fc	Vanellus (Lobipluvia) miles	Masked Lapwing	dr2009	eBird Australia	2	Point Nepean National Park	-38.3112215	144.6748352		2013	10/02/2013	10036	VIC2109	PORTSEA	-38.32267921	144.7001693	1
be49b342-3605-4d39-8283-6cb55ffeaa17	Vanellus (Lobipluvia) miles	Masked Lapwing	dr359	BirdLife Australia, Birdata	1	Coolart Wetlands (main lagoons	-38.38582993	145.1388855		2013	13/02/2013	10688	VIC2308	SOMERS	-38.38140109	145.16097	1
79a87c81-cc10-4987-a3db-a0de7113db16	Vanellus (Lobipluvia) miles	Masked Lapwing	dr359	BirdLife Australia, Birdata	1	coolart wetland area	-38.38563	145.14134	3	2013	13/02/2013	10688	VIC2308	SOMERS	-38.38140109	145.16097	1
cf8892e4-d3c2-4f1f-a069-499c4dc1235c	Vanellus (Lobipluvia) miles	Masked Lapwing	dr359	BirdLife Australia, Birdata	1	MW - Devilbend Reservoir	-38.27999878	145.1024933	60	2013	15/02/2013	8158	VIC2586	TUERONG	-38.2987306	145.0967925	1
b066e91e-e47c-4728-9f6c-881d8f1a5e37	Vanellus (Lobipluvia) miles	Masked Lapwing	dr359	BirdLife Australia, Birdata	1	Tootgarook Swamp - other areas	-38.38777924	144.8688965	2	2013	15/02/2013	10952	VIC281	BONEO	-38.40990944	144.9035521	0
50f10193-fd21-41aa-bad6-ea2445dd6878	Vanellus (Lobipluvia) miles	Masked Lapwing	dr2009	eBird Australia	2	Coolart	-38.3869777	145.1411913		2013	16/02/2013	10688	VIC2308	SOMERS	-38.38140109	145.16097	0
3a83f3ff-12b0-40fe-9bcd-59f145784656	Vanellus (Lobipluvia) miles	Masked Lapwing	dr2009	eBird Australia	2	Balbirooroo Wetlands	-38.37725	145.12098		2013	16/02/2013	7639	VIC119	BALNARRING	-38.35319795	145.1218757	1
04514307-d2e5-4e75-93d2-bce10616d0ac	Vanellus (Lobipluvia) miles	Masked Lapwing	dr2009	eBird Australia	2	Coolart	-38.3869777	145.1411913		2013	16/02/2013	10688	VIC2308	SOMERS	-38.38140109	145.16097	0
750b2c06-495a-4b5f-8f65-cc2ea588a55f	Vanellus (Lobipluvia) miles	Masked Lapwing	dr359	BirdLife Australia, Birdata	1	Bailbooboo Wetland, Balnarring	-38.37833023	145.1197205		2013	18/02/2013	7639	VIC119	BALNARRING	-38.35319795	145.1218757	1
e157ee86-841c-45b6-97f3-1020b04de6dd	Vanellus (Lobipluvia) miles	Masked Lapwing	dr2009	eBird Australia	2	Coolart	-38.3869777	145.1411913		2013	19/02/2013	10688	VIC2308	SOMERS	-38.38140109	145.16097	0
6d39c176-c193-4a26-8c5a-171b2bfe5b95	Vanellus (Lobipluvia) miles	Masked Lapwing	dr2009	eBird Australia	2	Tootgarook Swamp	-38.37805	144.87352		2013	20/02/2013	11085	VIC3009	CAPEL SOUND	-38.37224908	144.874088	0
f862a656-fc95-46ed-aaaa-a97fdd40f8f0	Vanellus (Lobipluvia) miles	Masked Lapwing	dr2009	eBird Australia	2	Point Nepean National Park	-38.3112215	144.6748352		2013	23/02/2013	10036	VIC2109	PORTSEA	-38.32267921	144.7001693	1
039772ef-403a-4b3d-8591-eb557155d4ae	Vanellus (Lobipluvia) miles	Masked Lapwing	dr2009	eBird Australia	2	balcombe estuary, mt Martha	-38.368558	144.874264	2	2013	24/02/2013	11085	VIC3009	CAPEL SOUND	-38.37224908	144.874088	0
ef43d57c-d429-4355-8b6c-58f797f50031	Vanellus (Lobipluvia) miles	Masked Lapwing	dr359	BirdLife Australia, Birdata	1	Warringine Park S Jacks Beach	-38.33499908	145.1986084		2013	27/02/2013	7099	VIC248	BITTERN	-38.33678869	145.1692273	1
469256a6-2b11-4215-bfa1-a71751d2c58e	Vanellus (Lobipluvia) miles	Masked Lapwing	dr2009	eBird Australia	2	Balcombe Estuary, Mt Martha	-38.26466	145.01747		2013	17/03/2013	7706	VIC1798	MOUNT MARTHA	-38.27548205	145.0306429	0
4e087faf-8b27-4fcf-84a2-dca1d03b3b93	Vanellus (Lobipluvia) miles	Masked Lapwing	dr2009	eBird Australia	2	Coolart	-38.3869777	145.1411913		2013	24/03/2013	10688	VIC2308	SOMERS	-38.38140109	145.16097	0
d478c927-a848-4c69-ad46-41a164a69aba	Vanellus (Lobipluvia) miles	Masked Lapwing	dr2009	eBird Australia	2	The Briars	-38.2663542	145.0479412		2013	29/03/2013	7706	VIC1798	MOUNT MARTHA	-38.27548205	145.0306429	0
c845fa8a-3eda-4a89-949f-57ac6b992763	Vanellus (Lobipluvia) miles	Masked Lapwing	dr2009	eBird Australia	2	Devilbend Reservoir	-38.2888587	145.1036453	18	2013	30/03/2013	8158	VIC2586	TUERONG	-38.2987306	145.0967925	1
c0b95ccf-b8b6-4911-ad48-62a49c5ff522	Vanellus (Lobipluvia) miles	Masked Lapwing	dr2009	eBird Australia	2	Balbirooroo Wetlands	-38.37725	145.12098		2013	9/04/2013	7639	VIC119	BALNARRING	-38.35319795	145.1218757	1
786b080e-61a7-43d8-b3a9-f9e6c96ef43b	Vanellus (Lobipluvia) miles	Masked Lapwing	dr359	BirdLife Australia, Birdata	1	Bailbooboo Wetland, Balnarring	-38.37833023	145.1197205		2013	10/04/2013	7639	VIC119	BALNARRING	-38.35319795	145.1218757	1
d3b12c16-79ec-4311-865b-965ef409d92f	Vanellus (Lobipluvia) miles	Masked Lapwing	dr359	BirdLife Australia, Birdata	1	Merricks Beach Foreshore Res	-38.40028	145.1069336		2013	12/04/2013	10251	VIC1657	MERRICKS BEACH	-38.39392479	145.1069925	1
e6063d2b-b0ca-4bfe-8c55-a4a1a43428bd	Vanellus (Lobipluvia) miles	Masked Lapwing	dr2009	eBird Australia	2	Coolart	-38.3869777	145.1411913		2013	15/04/2013	10688	VIC2308	SOMERS	-38.38140109	145.16097	0
60ef1433-c863-4a09-99de-faacc43daa4e	Vanellus (Lobipluvia) miles	Masked Lapwing	dr359	BirdLife Australia, Birdata	1	MW - Devilbend Reservoir	-38.27999878	145.1024933	67	2013	15/04/2013	8158	VIC2586	TUERONG	-38.2987306	145.0967925	1
5691d53e-4fcb-4387-ab2f-b65682bcdd12	Vanellus (Lobipluvia) miles	Masked Lapwing	dr2009	eBird Australia	2	Coolart	-38.3869777	145.1411913		2013	15/04/2013	10688	VIC2308	SOMERS	-38.38140109	145.16097	0
a9faa5ca-b604-46da-9ae3-1041ed4fdff5	Vanellus (Lobipluvia) miles	Masked Lapwing	dr2009	eBird Australia	2	Coolart	-38.3869777	145.1411913		2013	17/04/2013	10688	VIC2308	SOMERS	-38.38140109	145.16097	0
c457ffd0-3e28-4a58-8fdd-ee29868df794	Vanellus (Lobipluvia) miles	Masked Lapwing	dr359	BirdLife Australia, Birdata	1	MW - Devilbend Reservoir	-38.27999878	145.1024933	60	2013	15/05/2013	8158	VIC2586	TUERONG	-38.2987306	145.0967925	1
41c52aa5-1039-4772-a857-e681a986da3c	Vanellus (Lobipluvia) miles	Masked Lapwing	dr1097	Victorian Biodiversity Atlas	3	Rosebud	-38.3844	144.8819		2013	6/06/2013	11084	VIC2199	ROSEBUD	-38.37372184	144.9135956	0
4f0f766b-627b-43a4-932b-7f4422298083	Vanellus (Lobipluvia) miles	Masked Lapwing	dr2009	eBird Australia	2	The Briars	-38.2663542	145.0479412		2013	8/06/2013	7706	VIC1798	MOUNT MARTHA	-38.27548205	145.0306429	0
ca6353d5-858a-42d0-a8b1-ab817c576478	Vanellus (Lobipluvia) miles	Masked Lapwing	dr2009	eBird Australia	2	The Briars	-38.2663542	145.0479412		2013	10/06/2013	7706	VIC1798	MOUNT MARTHA	-38.27548205	145.0306429	0
bb54912d-f2c5-4598-bbf9-697559228270	Vanellus (Lobipluvia) miles	Masked Lapwing	dr2009	eBird Australia	2	HMAS Cerberus Naval Base (restricted access)	-38.36723	145.199		2013	12/06/2013	10687	VIC1187	HMAS CERBERUS	-38.39129753	145.2004879	0
7721d97e-b441-47cb-9046-9a7e2fb0a0be	Vanellus (Lobipluvia) miles	Masked Lapwing	dr359	BirdLife Australia, Birdata	1	MW - Devilbend Reservoir	-38.27999878	145.1024933	36	2013	15/06/2013	8158	VIC2586	TUERONG	-38.2987306	145.0967925	1
15eacf0d-22f6-4350-b93a-7d8cad7037c2	Vanellus (Lobipluvia) miles	Masked Lapwing	dr2009	eBird Australia	2	The Briars	-38.2663542	145.0479412	2	2013	19/06/2013	7706	VIC1798	MOUNT MARTHA	-38.27548205	145.0306429	0
61f97f5e-f461-45b4-8317-44e3340edb11	Vanellus (Lobipluvia) miles	Masked Lapwing	dr359	BirdLife Australia, Birdata	1	Bailbooboo Wetland, Balnarring	-38.37833023	145.1197205		2013	22/06/2013	7639	VIC119	BALNARRING	-38.35319795	145.1218757	1
45a1d030-887f-4b24-9409-f9c8e2a3d8ea	Vanellus (Lobipluvia) miles	Masked Lapwing	dr2009	eBird Australia	2	Coolart	-38.3869777	145.1411913		2013	28/06/2013	10688	VIC2308	SOMERS	-38.38140109	145.16097	0
f378277f-35d1-44ad-a4ef-b2870a5352a4	Vanellus (Lobipluvia) miles	Masked Lapwing	dr2009	eBird Australia	2	Point Nepean National Park	-38.3112215	144.6748352		2013	29/06/2013	10036	VIC2109	PORTSEA	-38.32267921	144.7001693	1
aebb212e-306e-400d-835d-3549df5b420f	Vanellus (Lobipluvia) miles	Masked Lapwing	dr2009	eBird Australia	2	The Briars	-38.2663542	145.0479412		2013	2/07/2013	7706	VIC1798	MOUNT MARTHA	-38.27548205	145.0306429	0
4fddd4b9-0889-4bd1-b0fa-8622bbef7abb	Vanellus (Lobipluvia) miles	Masked Lapwing	dr359	BirdLife Australia, Birdata	1	MW - Devilbend Reservoir	-38.27999878	145.1024933	18	2013	15/07/2013	8158	VIC2586	TUERONG	-38.2987306	145.0967925	1
3deb6bd1-69a1-4587-a88a-4e1a32cc2a2c	Vanellus (Lobipluvia) miles	Masked Lapwing	dr2009	eBird Australia	2	Mornington Peninsular - general area	-38.2432046	145.1302528		2013	22/07/2013	7933	VIC1748	MOOROODUC	-38.24708134	145.118963	0
c07e3d05-5c05-476b-bbd6-6eaa5c69c321	Vanellus (Lobipluvia) miles	Masked Lapwing	dr2009	eBird Australia	2	Tootgarook Swamp	-38.37805	144.87352		2013	26/07/2013	11085	VIC3009	CAPEL SOUND	-38.37224908	144.874088	0
8167e1c9-01eb-4439-8a9a-5a0bc075ba20	Vanellus (Lobipluvia) miles	Masked Lapwing	dr359	BirdLife Australia, Birdata	1	Elgee Park	-38.32778	145.0508		2013	31/07/2013	9031	VIC783	DROMANA	-38.33203628	145.0097728	1
e040f40a-6ac8-4456-b410-5a68a8ffc0da	Vanellus (Lobipluvia) miles	Masked Lapwing	dr359	BirdLife Australia, Birdata	1	MW - Devilbend Reservoir	-38.27999878	145.1024933	18	2013	15/08/2013	8158	VIC2586	TUERONG	-38.2987306	145.0967925	1
65e9df27-f4f9-4d6b-b2d1-7c39f722167f	Vanellus (Lobipluvia) miles	Masked Lapwing	dr359	BirdLife Australia, Birdata	1	MW - Woods reserve	-38.28805542	145.0838928	1	2013	15/08/2013	8158	VIC2586	TUERONG	-38.2987306	145.0967925	1
d1a0319e-da54-426a-a4fa-6f8306909239	Vanellus (Lobipluvia) miles	Masked Lapwing	dr2009	eBird Australia	2	Woods Bushland Reserve	-38.2858	145.08	1	2013	21/08/2013	8158	VIC2586	TUERONG	-38.2987306	145.0967925	1
be36e5fc-6d38-446b-999f-b1fcdc48acfb	Vanellus (Lobipluvia) miles	Masked Lapwing	dr359	BirdLife Australia, Birdata	1	morrah st	-38.28306	145.1808	2	2013	1/09/2013	7737	VIC2596	TYABB	-38.26781136	145.170123	0
f0d4844b-4d6c-4deb-9942-7c67cfeaad47	Vanellus (Lobipluvia) miles	Masked Lapwing	dr359	BirdLife Australia, Birdata	1	Tootgarook Swamp - other areas	-38.38777924	144.8688965	2	2013	10/09/2013	10952	VIC281	BONEO	-38.40990944	144.9035521	0
c2fc7532-3e7d-472b-b124-3c5aefade75a	Vanellus (Lobipluvia) miles	Masked Lapwing	dr359	BirdLife Australia, Birdata	1	Tootgarook Swamp - Swamp	-38.38306046	144.8736115	1	2013	10/09/2013	10952	VIC281	BONEO	-38.40990944	144.9035521	1
7207a6ce-6637-46e8-a06a-179a9b7e3f2b	Vanellus (Lobipluvia) miles	Masked Lapwing	dr359	BirdLife Australia, Birdata	1	MW - Devilbend Reservoir	-38.27999878	145.1024933	17	2013	15/09/2013	8158	VIC2586	TUERONG	-38.2987306	145.0967925	1
686d69ca-376b-447a-b1ca-7bfc2e52e8f6	Vanellus (Lobipluvia) miles	Masked Lapwing	dr359	BirdLife Australia, Birdata	1	Bailbooboo Wetland, Balnarring	-38.37833	145.1197		2013	22/09/2013	7639	VIC119	BALNARRING	-38.35319795	145.1218757	1
c04121ba-a80a-408a-ac0e-23def67c7011	Vanellus (Lobipluvia) miles	Masked Lapwing	dr359	BirdLife Australia, Birdata	1	Gordon Rolfe Bushland Reserve	-38.25444	145.2408		2013	27/09/2013	7737	VIC2596	TYABB	-38.26781136	145.170123	1
c81766af-a4f8-4343-87fe-57c3879fe812	Vanellus (Lobipluvia) miles	Masked Lapwing	dr359	BirdLife Australia, Birdata	1	morrah st	-38.28306	145.1808	1	2013	1/10/2013	7737	VIC2596	TYABB	-38.26781136	145.170123	0
db74468b-4b6d-4f70-b03f-c9d178c57993	Vanellus (Lobipluvia) miles	Masked Lapwing	dr359	BirdLife Australia, Birdata	1	Bailbooboo Wetland, Balnarring	-38.37833	145.1197		2013	3/10/2013	7639	VIC119	BALNARRING	-38.35319795	145.1218757	1
97cedee2-56e8-4721-b084-cc081c0b3093	Vanellus (Lobipluvia) miles	Masked Lapwing	dr2009	eBird Australia	2	Point Nepean National Park	-38.3112215	144.6748352		2013	4/10/2013	10036	VIC2109	PORTSEA	-38.32267921	144.7001693	1
5fbea25c-592d-42a9-a074-0bf4d28a70df	Vanellus (Lobipluvia) miles	Masked Lapwing	dr2009	eBird Australia	2	Coolart	-38.3869777	145.1411913		2013	4/10/2013	10688	VIC2308	SOMERS	-38.38140109	145.16097	0
1d9f86be-2c45-42bc-9d04-a1045904d2e4	Vanellus (Lobipluvia) miles	Masked Lapwing	dr2009	eBird Australia	2	Balbirooroo Wetlands	-38.37725	145.12098		2013	4/10/2013	7639	VIC119	BALNARRING	-38.35319795	145.1218757	1
c7caf3c3-c47c-4490-b9b6-8e6aba264aca	Vanellus (Lobipluvia) miles	Masked Lapwing	dr359	BirdLife Australia, Birdata	1	Buckley Nature Reserve	-38.33944	145.0981		2013	6/10/2013	7639	VIC119	BALNARRING	-38.35319795	145.1218757	1
a1cc0ff6-58f7-43f3-bc85-6ce2dc87f2f6	Vanellus (Lobipluvia) miles	Masked Lapwing	dr359	BirdLife Australia, Birdata	1	MW - Devilbend Reservoir	-38.27999878	145.1024933	13	2013	15/10/2013	8158	VIC2586	TUERONG	-38.2987306	145.0967925	1
0f280718-8c97-4386-aa17-851492d148e4	Vanellus (Lobipluvia) miles	Masked Lapwing	dr2009	eBird Australia	2	The Briars--Chechingurk Hide	-38.26908	145.04702		2013	27/10/2013	7706	VIC1798	MOUNT MARTHA	-38.27548205	145.0306429	0
cf0e792e-7b12-48db-9b19-b106d338f26b	Vanellus (Lobipluvia) miles	Masked Lapwing	dr2009	eBird Australia	2	Tootgarook Swamp	-38.37805	144.87352		2013	29/10/2013	11085	VIC3009	CAPEL SOUND	-38.37224908	144.874088	0
a6440f60-7fa7-410a-ae8c-15010c605d05	Vanellus (Lobipluvia) miles	Masked Lapwing	dr359	BirdLife Australia, Birdata	1	morrah st	-38.28306	145.1808	1	2013	1/11/2013	7737	VIC2596	TYABB	-38.26781136	145.170123	0
a7a26841-9e1b-46a3-82a7-c8a6ba832f53	Vanellus (Lobipluvia) miles	Masked Lapwing	dr2009	eBird Australia	2	The Briars	-38.2663542	145.0479412		2013	2/11/2013	7706	VIC1798	MOUNT MARTHA	-38.27548205	145.0306429	0
9a3d86b5-b32a-45e8-a938-c79d666f0f53	Vanellus (Lobipluvia) miles	Masked Lapwing	dr2009	eBird Australia	2	The Briars	-38.2663542	145.0479412		2013	2/11/2013	7706	VIC1798	MOUNT MARTHA	-38.27548205	145.0306429	0
cf549d4a-a746-4583-a7ca-28e0448c422e	Vanellus (Lobipluvia) miles	Masked Lapwing	dr2009	eBird Australia	2	Somerville	-38.22361	145.17694		2013	5/11/2013	7787	VIC2310	SOMERVILLE	-38.23213352	145.2006655	0
971f8f5a-fbd9-4bb3-9f8a-d70b9d41ff76	Vanellus (Lobipluvia) miles	Masked Lapwing	dr2009	eBird Australia	2	Bungower Rd Wetland	-38.22497	145.07644	2	2013	6/11/2013	6647	VIC1757	MORNINGTON	-38.23029402	145.0600769	1
3ab66c22-e6a8-47a6-ac8a-23b6f72b0790	Vanellus (Lobipluvia) miles	Masked Lapwing	dr359	BirdLife Australia, Birdata	1	Tootgarook Swamp - Lake	-38.38861	144.8747	9	2013	21/11/2013	10952	VIC281	BONEO	-38.40990944	144.9035521	1
2b66cfbb-a5fd-433d-afc8-70d23ea0c223	Vanellus (Lobipluvia) miles	Masked Lapwing	dr359	BirdLife Australia, Birdata	1	Tootgarook Swamp - other areas	-38.38778	144.8689	7	2013	21/11/2013	10952	VIC281	BONEO	-38.40990944	144.9035521	0
bca01dc5-95ab-4a24-9c34-c88016dd175d	Vanellus (Lobipluvia) miles	Masked Lapwing	dr2009	eBird Australia	2	Point Nepean National Park	-38.3112215	144.6748352		2013	30/11/2013	10036	VIC2109	PORTSEA	-38.32267921	144.7001693	1
a1f13ce5-fdac-49e3-8e96-099efe5deb76	Vanellus (Lobipluvia) miles	Masked Lapwing	dr2009	eBird Australia	2	Coolart	-38.3869777	145.1411913		2013	1/12/2013	10688	VIC2308	SOMERS	-38.38140109	145.16097	0
8b35b10e-e8bc-4a6b-945b-de69ddef269d	Vanellus (Lobipluvia) miles	Masked Lapwing	dr359	BirdLife Australia, Birdata	1	morrah st	-38.28306	145.1808	2	2013	1/12/2013	7737	VIC2596	TYABB	-38.26781136	145.170123	0
7947b8e3-24bf-438f-aa6f-40ed51fa85c9	Vanellus (Lobipluvia) miles	Masked Lapwing	dr2009	eBird Australia	2	Moorooduc Quarry Flora and Fauna Reserve	-38.20692	145.10892		2013	8/12/2013	7441	VIC1788	MOUNT ELIZA	-38.19503454	145.0927097	1
23b149ed-0eb0-42ac-89db-5e3b3df4a764	Vanellus (Lobipluvia) miles	Masked Lapwing	dr2009	eBird Australia	2	Stony Point	-38.37369	145.22149	2	2013	10/12/2013	7079	VIC672	CRIB POINT	-38.35251037	145.2029762	0
f4cf2040-c583-48a8-a329-e9d3766e0e51	Vanellus (Lobipluvia) miles	Masked Lapwing	dr2009	eBird Australia	2	Tootgarook Swamp	-38.37805	144.87352		2013	21/12/2013	11085	VIC3009	CAPEL SOUND	-38.37224908	144.874088	0
dd39dc8f-384d-400c-8b45-58d2250f717e	Vanellus (Lobipluvia) miles	Masked Lapwing	dr2009	eBird Australia	2	The Briars	-38.2663542	145.0479412		2013	27/12/2013	7706	VIC1798	MOUNT MARTHA	-38.27548205	145.0306429	0
5866d303-7fb4-4b21-8356-b85f7f46daa7	Vanellus (Lobipluvia) miles	Masked Lapwing	dr359	BirdLife Australia, Birdata	1	Bailbooboo Wetland, Balnarring	-38.37833	145.1197		2013	27/12/2013	7639	VIC119	BALNARRING	-38.35319795	145.1218757	1
f3677c51-a8db-466a-8b23-6281a42ade92	Vanellus (Lobipluvia) miles	Masked Lapwing	dr2009	eBird Australia	2	Tootgarook Swamp	-38.37805	144.87352		2014	1/01/2014	11085	VIC3009	CAPEL SOUND	-38.37224908	144.874088	0
5a98bef6-c07b-4eab-a1c1-8b9a4534a538	Vanellus (Lobipluvia) miles	Masked Lapwing	dr359	BirdLife Australia, Birdata	1	morrah st	-38.28306	145.1808	2	2014	1/01/2014	7737	VIC2596	TYABB	-38.26781136	145.170123	0
e8a2a2a6-a8b1-472a-95d2-cf68a8c66437	Vanellus (Lobipluvia) miles	Masked Lapwing	dr2009	eBird Australia	2	AU-VIC-Rosebud West-4 Blackwood Drive	-38.376219	144.877925	1	2014	4/01/2014	11085	VIC3009	CAPEL SOUND	-38.37224908	144.874088	0
14c56e86-f210-4f42-a427-3413803a925a	Vanellus (Lobipluvia) miles	Masked Lapwing	dr2009	eBird Australia	2	Stony Point	-38.37369	145.22149	5	2014	6/01/2014	7079	VIC672	CRIB POINT	-38.35251037	145.2029762	0
0124d975-89e6-485e-a7f9-b5fdc67533da	Vanellus (Lobipluvia) miles	Masked Lapwing	dr2009	eBird Australia	2	Flinders	-38.4759	145.02021	2	2014	6/01/2014	10260	VIC922	FLINDERS	-38.45881221	144.9783964	0
f47f7e6c-3ee2-43ae-8d53-fbb89ea02b77	Vanellus (Lobipluvia) miles	Masked Lapwing	dr2009	eBird Australia	2	Coolart	-38.3869777	145.1411913		2014	9/01/2014	10688	VIC2308	SOMERS	-38.38140109	145.16097	0
343f18c1-e199-4c2e-bcdc-84091f0644d2	Vanellus (Lobipluvia) miles	Masked Lapwing	dr359	BirdLife Australia, Birdata	1	Bailbooboo Wetland, Balnarring	-38.37833	145.1197		2014	12/01/2014	7639	VIC119	BALNARRING	-38.35319795	145.1218757	1
c9211c2d-9991-410e-b6b5-2eeecdedfe12	Vanellus (Lobipluvia) miles	Masked Lapwing	dr2009	eBird Australia	2	Point Nepean National Park	-38.3112215	144.6748352	2	2014	15/01/2014	10036	VIC2109	PORTSEA	-38.32267921	144.7001693	1
7d6c28d8-01d7-4796-8732-bf9d0661c242	Vanellus (Lobipluvia) miles	Masked Lapwing	dr2009	eBird Australia	2	Flinders Foreshore	-38.47554	145.02506		2014	21/01/2014	10260	VIC922	FLINDERS	-38.45881221	144.9783964	0
87a45133-875a-4e58-88d7-fb49d897e6b6	Vanellus (Lobipluvia) miles	Masked Lapwing	dr2009	eBird Australia	2	Coolart	-38.3869777	145.1411913		2014	22/01/2014	10688	VIC2308	SOMERS	-38.38140109	145.16097	0
30b4ef22-c877-439d-b0a0-05b6bdd343d4	Vanellus (Lobipluvia) miles	Masked Lapwing	dr2009	eBird Australia	2	Balbirooroo Wetlands	-38.37725	145.12098		2014	22/01/2014	7639	VIC119	BALNARRING	-38.35319795	145.1218757	1
12f76ba7-5d41-4614-a98f-f6bd1980b2e8	Vanellus (Lobipluvia) miles	Masked Lapwing	dr2009	eBird Australia	2	The Briars	-38.2663542	145.0479412	2	2014	25/01/2014	7706	VIC1798	MOUNT MARTHA	-38.27548205	145.0306429	0
b47bd1a2-61d8-4dcb-9634-86f35483c716	Vanellus (Lobipluvia) miles	Masked Lapwing	dr2009	eBird Australia	2	Stony Point	-38.37369	145.22149		2014	26/01/2014	7079	VIC672	CRIB POINT	-38.35251037	145.2029762	0
6444eaf8-c384-4564-ab83-1d878e841fe9	Vanellus (Lobipluvia) miles	Masked Lapwing	dr359	BirdLife Australia, Birdata	1	Bailbooboo Wetland, Balnarring	-38.37833	145.1197		2014	26/01/2014	7639	VIC119	BALNARRING	-38.35319795	145.1218757	1
e8fda77e-5dfc-4a6e-b79a-570f788223cf	Vanellus (Lobipluvia) miles	Masked Lapwing	dr2009	eBird Australia	2	Coolart	-38.3869777	145.1411913		2014	31/01/2014	10688	VIC2308	SOMERS	-38.38140109	145.16097	0
97f8a1dc-0686-41f6-97f9-98f123013e96	Vanellus (Lobipluvia) miles	Masked Lapwing	dr2009	eBird Australia	2	Balbirooroo Wetlands	-38.37725	145.12098		2014	31/01/2014	7639	VIC119	BALNARRING	-38.35319795	145.1218757	1
206815e4-824d-4ecf-b7b8-8e978c90ed60	Vanellus (Lobipluvia) miles	Masked Lapwing	dr2009	eBird Australia	2	Bungower Rd Wetland	-38.225	145.076	2	2014	31/01/2014	6647	VIC1757	MORNINGTON	-38.23029402	145.0600769	1
3c56d8c4-13fb-4563-b581-ac545e8f393b	Vanellus (Lobipluvia) miles	Masked Lapwing	dr359	BirdLife Australia, Birdata	1	morrah st	-38.28306	145.1808	2	2014	1/02/2014	7737	VIC2596	TYABB	-38.26781136	145.170123	0
f050c88b-89c2-4771-b725-786653c052f2	Vanellus (Lobipluvia) miles	Masked Lapwing	dr2009	eBird Australia	2	The Briars, Mt Martha	-38.268288	145.043255	2	2014	2/02/2014	7706	VIC1798	MOUNT MARTHA	-38.27548205	145.0306429	0
5b065759-eea2-4a02-b88c-3f893565c3d1	Vanellus (Lobipluvia) miles	Masked Lapwing	dr2009	eBird Australia	2	The Briars	-38.2663542	145.0479412	2	2014	2/02/2014	7706	VIC1798	MOUNT MARTHA	-38.27548205	145.0306429	0
06e2137a-620d-4db8-aa11-9b8e8cca3cfa	Vanellus (Lobipluvia) miles	Masked Lapwing	dr2009	eBird Australia	2	Bungower Rd Wetland	-38.22497	145.07644	2	2014	2/02/2014	6647	VIC1757	MORNINGTON	-38.23029402	145.0600769	1
00080a87-bc27-4ec6-ab86-695436a837d5	Vanellus (Lobipluvia) miles	Masked Lapwing	dr2009	eBird Australia	2	Bungower Rd Wetland	-38.22497	145.07644	2	2014	2/02/2014	6647	VIC1757	MORNINGTON	-38.23029402	145.0600769	1
04d06e10-08d9-467b-9c2f-fe902457289d	Vanellus (Lobipluvia) miles	Masked Lapwing	dr2009	eBird Australia	2	HMAS Cerberus Naval Base (restricted access)	-38.36723	145.199	2	2014	3/02/2014	10687	VIC1187	HMAS CERBERUS	-38.39129753	145.2004879	0
aaded591-8ef2-4b71-8522-a1f6929171a8	Vanellus (Lobipluvia) miles	Masked Lapwing	dr2009	eBird Australia	2	Coolart	-38.3869777	145.1411913		2014	5/02/2014	10688	VIC2308	SOMERS	-38.38140109	145.16097	0
57a78f41-0072-48db-9df6-af85bf7dedb8	Vanellus (Lobipluvia) miles	Masked Lapwing	dr359	BirdLife Australia, Birdata	1	Bailbooboo Wetland, Balnarring	-38.37833	145.1197		2014	5/02/2014	7639	VIC119	BALNARRING	-38.35319795	145.1218757	1
df45d19d-d429-4b86-aa48-8103ad39a08c	Vanellus (Lobipluvia) miles	Masked Lapwing	dr2009	eBird Australia	2	Balcombe Estuary, Mt Martha	-38.26466	145.01747	2	2014	10/02/2014	7706	VIC1798	MOUNT MARTHA	-38.27548205	145.0306429	0
fe071959-dbc5-40b7-8c6c-75a7cb0afc02	Vanellus (Lobipluvia) miles	Masked Lapwing	dr2009	eBird Australia	2	The Briars, Mt Martha	-38.268288	145.043255	2	2014	12/02/2014	7706	VIC1798	MOUNT MARTHA	-38.27548205	145.0306429	0
d6ca2556-7f73-4b56-9f61-62f4446cd724	Vanellus (Lobipluvia) miles	Masked Lapwing	dr2009	eBird Australia	2	Balcombe Estuary, Mt Martha	-38.26466	145.01747	2	2014	13/02/2014	7706	VIC1798	MOUNT MARTHA	-38.27548205	145.0306429	0
9efc8dbc-2130-4612-8481-c7eef8e8bac0	Vanellus (Lobipluvia) miles	Masked Lapwing	dr2009	eBird Australia	2	Somers	-38.3928	145.16098	2	2014	17/02/2014	10688	VIC2308	SOMERS	-38.38140109	145.16097	0
daf4a1db-7edd-4408-b708-ae201769b4d8	Vanellus (Lobipluvia) miles	Masked Lapwing	dr2009	eBird Australia	2	Balcombe Estuary, Mt Martha	-38.26466	145.01747	4	2014	18/02/2014	7706	VIC1798	MOUNT MARTHA	-38.27548205	145.0306429	0
c8a46195-9d21-44dd-bd80-f4d5754c9053	Vanellus (Lobipluvia) miles	Masked Lapwing	dr359	BirdLife Australia, Birdata	1	Tootgarook Swamp - Lake	-38.38861	144.8747	5	2014	18/02/2014	10952	VIC281	BONEO	-38.40990944	144.9035521	1
9b7f0a16-a628-47b9-bc6b-3676dda148d7	Vanellus (Lobipluvia) miles	Masked Lapwing	dr2009	eBird Australia	2	Devilbend Golf Course	-38.27194	145.11027	6	2014	21/02/2014	7933	VIC1748	MOOROODUC	-38.24708134	145.118963	0
0c7def3d-dbdc-4c9a-9af7-adecd025a097	Vanellus (Lobipluvia) miles	Masked Lapwing	dr2009	eBird Australia	2	Devilbend Golf Course	-38.27194	145.11027		2014	21/02/2014	7933	VIC1748	MOOROODUC	-38.24708134	145.118963	0
742bee4c-5244-46e7-861a-4e0606b00504	Vanellus (Lobipluvia) miles	Masked Lapwing	dr359	BirdLife Australia, Birdata	1	Tootgarook swamp - Sanctuary park reserve	-38.37861	144.8769	2	2014	22/02/2014	11085	VIC3009	CAPEL SOUND	-38.37224908	144.874088	1
3ff66b78-92a3-40f1-a190-c31a1dd3390e	Vanellus (Lobipluvia) miles	Masked Lapwing	dr2009	eBird Australia	2	Balbirooroo Wetlands	-38.37725	145.12098	4	2014	23/02/2014	7639	VIC119	BALNARRING	-38.35319795	145.1218757	1
3c8e14ba-d808-4d85-9531-a92b313586b0	Vanellus (Lobipluvia) miles	Masked Lapwing	dr2009	eBird Australia	2	Coolart	-38.3869777	145.1411913		2014	23/02/2014	10688	VIC2308	SOMERS	-38.38140109	145.16097	0
209f39a0-7d99-4ee8-b512-64cfd09e77c1	Vanellus (Lobipluvia) miles	Masked Lapwing	dr2009	eBird Australia	2	Coolart	-38.3869777	145.1411913		2014	23/02/2014	10688	VIC2308	SOMERS	-38.38140109	145.16097	0
c191165a-9209-4ac5-8f17-ec9c5575035b	Vanellus (Lobipluvia) miles	Masked Lapwing	dr2009	eBird Australia	2	Coolart	-38.3869777	145.1411913		2014	1/03/2014	10688	VIC2308	SOMERS	-38.38140109	145.16097	0
b3ba5718-f5ea-4a9a-bd64-f1e9d61ba392	Vanellus (Lobipluvia) miles	Masked Lapwing	dr359	BirdLife Australia, Birdata	1	morrah st	-38.28306	145.1808	2	2014	1/03/2014	7737	VIC2596	TYABB	-38.26781136	145.170123	0
585795c3-261c-4be8-8e64-690fd7312cf9	Vanellus (Lobipluvia) miles	Masked Lapwing	dr2009	eBird Australia	2	Balbirooroo Wetlands	-38.37725	145.12098		2014	1/03/2014	7639	VIC119	BALNARRING	-38.35319795	145.1218757	1
15615b89-1613-4747-8cdb-c0d20a50e2e3	Vanellus (Lobipluvia) miles	Masked Lapwing	dr2009	eBird Australia	2	Coolart	-38.3869777	145.1411913		2014	1/03/2014	10688	VIC2308	SOMERS	-38.38140109	145.16097	0
c1bd1846-144b-4479-a394-279410d1b7b3	Vanellus (Lobipluvia) miles	Masked Lapwing	dr2009	eBird Australia	2	The Briars	-38.2663542	145.0479412	2	2014	4/03/2014	7706	VIC1798	MOUNT MARTHA	-38.27548205	145.0306429	0
ae92eaaa-1e66-4da1-87cf-118ea6cfe765	Vanellus (Lobipluvia) miles	Masked Lapwing	dr359	BirdLife Australia, Birdata	1	Woods Bushland Reserve West	-38.28944	145.0783		2014	4/03/2014	8158	VIC2586	TUERONG	-38.2987306	145.0967925	1
2f28fd06-8e7f-47fc-82c7-51860606ed8d	Vanellus (Lobipluvia) miles	Masked Lapwing	dr359	BirdLife Australia, Birdata	1	Coolart	-38.38861	145.1333		2014	5/03/2014	10688	VIC2308	SOMERS	-38.38140109	145.16097	0
b33f6362-84c2-49b4-95d7-dd562fdccc41	Vanellus (Lobipluvia) miles	Masked Lapwing	dr2009	eBird Australia	2	Balbirooroo Wetlands	-38.37725	145.12098	1	2014	6/03/2014	7639	VIC119	BALNARRING	-38.35319795	145.1218757	1
75a3ee19-f487-4ad9-893b-7ad97dda54bb	Vanellus (Lobipluvia) miles	Masked Lapwing	dr2009	eBird Australia	2	Coolart	-38.387	145.141	4	2014	6/03/2014	10688	VIC2308	SOMERS	-38.38140109	145.16097	0
ec776351-d037-4508-b504-ad197cb813e6	Vanellus (Lobipluvia) miles	Masked Lapwing	dr2009	eBird Australia	2	Balcombe Estuary, Mt Martha	-38.26466	145.01747	2	2014	7/03/2014	7706	VIC1798	MOUNT MARTHA	-38.27548205	145.0306429	0
b6e0122d-5194-48c8-b522-d8079fb4f0eb	Vanellus (Lobipluvia) miles	Masked Lapwing	dr2009	eBird Australia	2	Sorrento Back Beach - Car Park area	-38.34544	144.72695	2	2014	7/03/2014	7409	VIC2311	SORRENTO	-38.34462725	144.7419629	0
08592191-a8bb-4eca-923a-60a64611d696	Vanellus (Lobipluvia) miles	Masked Lapwing	dr359	BirdLife Australia, Birdata	1	Bailbooboo Wetland, Balnarring	-38.37833	145.1197		2014	7/03/2014	7639	VIC119	BALNARRING	-38.35319795	145.1218757	1
d675a9fd-eab7-4c79-94d6-a329feb44557	Vanellus (Lobipluvia) miles	Masked Lapwing	dr2009	eBird Australia	2	Hastings	-38.31256	145.1905	5	2014	13/03/2014	11202	VIC1136	HASTINGS	-38.29724823	145.1851805	0
ae7d2ea6-9bec-46f1-ac6d-7333146d576c	Vanellus (Lobipluvia) miles	Masked Lapwing	dr2009	eBird Australia	2	Mornington Peninsula National Park--Flinders Ocean Beach	-38.4832	145.018	2	2014	13/03/2014	10260	VIC922	FLINDERS	-38.45881221	144.9783964	1
8ffbed82-9fe0-4f23-b0f1-2124e0e5f061	Vanellus (Lobipluvia) miles	Masked Lapwing	dr2009	eBird Australia	2	Shoreham 1' Cell	-38.425	145.04167	2	2014	13/03/2014	10253	VIC2284	SHOREHAM	-38.42178919	145.0327457	0
41eb673c-ddd9-4727-96e8-9ce83912ed83	Vanellus (Lobipluvia) miles	Masked Lapwing	dr2009	eBird Australia	2	Somerville	-38.22361	145.17694	2	2014	13/03/2014	7787	VIC2310	SOMERVILLE	-38.23213352	145.2006655	0
3143f1ab-39ed-4a9c-8955-f8d44e55f83c	Vanellus (Lobipluvia) miles	Masked Lapwing	dr2009	eBird Australia	2	Bittern 1' Cell	-38.34166	145.17499	4	2014	13/03/2014	7099	VIC248	BITTERN	-38.33678869	145.1692273	0
190462af-69f6-4bfa-8c7b-59a9f0a7b5d4	Vanellus (Lobipluvia) miles	Masked Lapwing	dr2009	eBird Australia	2	Somers	-38.3928	145.16098	10	2014	13/03/2014	10688	VIC2308	SOMERS	-38.38140109	145.16097	0
024eaa9f-21e0-4057-847c-39cc67dee4f3	Vanellus (Lobipluvia) miles	Masked Lapwing	dr2009	eBird Australia	2	The Briars	-38.2663542	145.0479412	2	2014	14/03/2014	7706	VIC1798	MOUNT MARTHA	-38.27548205	145.0306429	0
cef4b88f-50a9-484f-8efa-7661f490bc63	Vanellus (Lobipluvia) miles	Masked Lapwing	dr2009	eBird Australia	2	Flinders Foreshore	-38.4755	145.025	2	2014	17/03/2014	10260	VIC922	FLINDERS	-38.45881221	144.9783964	0
8c60741d-e578-490a-ac86-6865c950d06d	Vanellus (Lobipluvia) miles	Masked Lapwing	dr359	BirdLife Australia, Birdata	1	Tootgarook swamp - Sanctuary park reserve	-38.37861	144.8769	1	2014	22/03/2014	11085	VIC3009	CAPEL SOUND	-38.37224908	144.874088	1
fea1455a-768c-4c86-aee5-9fd2479ca351	Vanellus (Lobipluvia) miles	Masked Lapwing	dr2009	eBird Australia	2	Bittern 1' Cell	-38.34166	145.17499	2	2014	24/03/2014	7099	VIC248	BITTERN	-38.33678869	145.1692273	0
eb605f6e-2aa6-44e9-842a-7c8f336cca82	Vanellus (Lobipluvia) miles	Masked Lapwing	dr2009	eBird Australia	2	Devilbend Reservoir	-38.2888587	145.1036453	10	2014	24/03/2014	8158	VIC2586	TUERONG	-38.2987306	145.0967925	1
50ab56bd-d54e-4181-bfd5-777d133a7f92	Vanellus (Lobipluvia) miles	Masked Lapwing	dr2009	eBird Australia	2	Mornington Peninsula National Park--Flinders Ocean Beach	-38.48315	145.01804	2	2014	24/03/2014	10260	VIC922	FLINDERS	-38.45881221	144.9783964	1
280d7028-2af4-45cd-9849-96e647904246	Vanellus (Lobipluvia) miles	Masked Lapwing	dr2009	eBird Australia	2	HMAS Cerberus Naval Base (restricted access)	-38.36723	145.199	10	2014	24/03/2014	10687	VIC1187	HMAS CERBERUS	-38.39129753	145.2004879	0
41b7a049-9201-4ec5-8451-082eb05b93f6	Vanellus (Lobipluvia) miles	Masked Lapwing	dr359	BirdLife Australia, Birdata	1	Bailbooboo Wetland, Balnarring	-38.37833	145.1197		2014	26/03/2014	7639	VIC119	BALNARRING	-38.35319795	145.1218757	1
2d3d2474-af53-4e41-860c-d9725033ecf3	Vanellus (Lobipluvia) miles	Masked Lapwing	dr359	BirdLife Australia, Birdata	1	morrah st	-38.28306	145.1808	5	2014	1/04/2014	7737	VIC2596	TYABB	-38.26781136	145.170123	0
aa1df42f-38eb-4f44-851e-0dc659c196d8	Vanellus (Lobipluvia) miles	Masked Lapwing	dr359	BirdLife Australia, Birdata	1	Tootgarook swamp - Industrial estate retarding basin	-38.3825	144.8814	3	2014	3/04/2014	11084	VIC2199	ROSEBUD	-38.37372184	144.9135956	0
67d2600f-706f-4466-9986-e605fb69d809	Vanellus (Lobipluvia) miles	Masked Lapwing	dr359	BirdLife Australia, Birdata	1	Tootgarook swamp - MPS Tootgarook wetland reserve	-38.39972	144.8733	2	2014	3/04/2014	10952	VIC281	BONEO	-38.40990944	144.9035521	1
5954e4f2-f063-4416-9456-9bf166425519	Vanellus (Lobipluvia) miles	Masked Lapwing	dr2009	eBird Australia	2	Coolart	-38.3869777	145.1411913	15	2014	4/04/2014	10688	VIC2308	SOMERS	-38.38140109	145.16097	0
4335ab8c-a41d-4ded-b2e2-e5931ca802dc	Vanellus (Lobipluvia) miles	Masked Lapwing	dr359	BirdLife Australia, Birdata	1	Coolart - Lagoon	-38.38417	145.1417	2	2014	14/04/2014	10688	VIC2308	SOMERS	-38.38140109	145.16097	1
b693ff92-c8bc-4019-bf05-8e65c14fac2b	Vanellus (Lobipluvia) miles	Masked Lapwing	dr2009	eBird Australia	2	Balcombe Estuary, Mt Martha	-38.26466	145.01747	3	2014	16/04/2014	7706	VIC1798	MOUNT MARTHA	-38.27548205	145.0306429	0
c3554da8-06f5-466e-a0a4-f82618c29029	Vanellus (Lobipluvia) miles	Masked Lapwing	dr2009	eBird Australia	2	Coolart	-38.3869777	145.1411913	2	2014	19/04/2014	10688	VIC2308	SOMERS	-38.38140109	145.16097	0
fa82f96d-f725-48b3-9868-c235a780fa26	Vanellus (Lobipluvia) miles	Masked Lapwing	dr2009	eBird Australia	2	The Briars	-38.2663542	145.0479412		2014	20/04/2014	7706	VIC1798	MOUNT MARTHA	-38.27548205	145.0306429	0
e3324bde-ea64-4d01-99f8-a8b8f4ef5686	Vanellus (Lobipluvia) miles	Masked Lapwing	dr2009	eBird Australia	2	Coolart	-38.3869777	145.1411913		2014	20/04/2014	10688	VIC2308	SOMERS	-38.38140109	145.16097	0
6720fd1c-53d5-463c-876e-8844879d8139	Vanellus (Lobipluvia) miles	Masked Lapwing	dr2009	eBird Australia	2	Coolart	-38.3869777	145.1411913		2014	20/04/2014	10688	VIC2308	SOMERS	-38.38140109	145.16097	0
27038bd3-9f98-4379-a115-6842970fc5cb	Vanellus (Lobipluvia) miles	Masked Lapwing	dr2009	eBird Australia	2	The Briars	-38.2663542	145.0479412		2014	20/04/2014	7706	VIC1798	MOUNT MARTHA	-38.27548205	145.0306429	0
85005995-71eb-489c-965d-255789b42800	Vanellus (Lobipluvia) miles	Masked Lapwing	dr2009	eBird Australia	2	Upsandowns Road Dromana	-38.3169	145.044	2	2014	22/04/2014	9031	VIC783	DROMANA	-38.33203628	145.0097728	0
7e6c53ed-a9ad-4165-90bb-57c4ddbd99a7	Vanellus (Lobipluvia) miles	Masked Lapwing	dr2009	eBird Australia	2	Hastings	-38.31256	145.1905		2014	23/04/2014	11202	VIC1136	HASTINGS	-38.29724823	145.1851805	0
6f0843fb-9525-4d6f-9477-ff96d9fb56e1	Vanellus (Lobipluvia) miles	Masked Lapwing	dr2009	eBird Australia	2	Devilbend Reservoir	-38.2888587	145.1036453		2014	23/04/2014	8158	VIC2586	TUERONG	-38.2987306	145.0967925	1
34ba3f53-7655-42c3-ae3f-5045082d97fb	Vanellus (Lobipluvia) miles	Masked Lapwing	dr2009	eBird Australia	2	Coolart	-38.3869777	145.1411913		2014	23/04/2014	10688	VIC2308	SOMERS	-38.38140109	145.16097	0
eb98e281-ce2f-442e-8c0a-21340ba79fb6	Vanellus (Lobipluvia) miles	Masked Lapwing	dr2009	eBird Australia	2	Flinders	-38.4759	145.02021	2	2014	28/04/2014	10260	VIC922	FLINDERS	-38.45881221	144.9783964	0
a265502b-cd07-4d5e-90f3-aad380246f60	Vanellus (Lobipluvia) miles	Masked Lapwing	dr2009	eBird Australia	2	Devilbend Reservoir	-38.2888587	145.1036453	2	2014	28/04/2014	8158	VIC2586	TUERONG	-38.2987306	145.0967925	1
958ad059-ef7c-4971-9c17-48bdf9fee333	Vanellus (Lobipluvia) miles	Masked Lapwing	dr2009	eBird Australia	2	Shoreham 1' Cell	-38.425	145.04167	2	2014	28/04/2014	10253	VIC2284	SHOREHAM	-38.42178919	145.0327457	0
4581dad8-39bb-424f-b560-e813bd6eb332	Vanellus (Lobipluvia) miles	Masked Lapwing	dr2009	eBird Australia	2	Coolart	-38.3869777	145.1411913	17	2014	30/04/2014	10688	VIC2308	SOMERS	-38.38140109	145.16097	0
cacf6206-33e7-4b0d-be98-7e0f9e9554bf	Vanellus (Lobipluvia) miles	Masked Lapwing	dr359	BirdLife Australia, Birdata	1	morrah st	-38.28306	145.1808	10	2014	1/05/2014	7737	VIC2596	TYABB	-38.26781136	145.170123	0
6e6ce302-3ec2-4b68-a11a-20b56fae61d0	Vanellus (Lobipluvia) miles	Masked Lapwing	dr359	BirdLife Australia, Birdata	1	Bailbooboo Wetland, Balnarring	-38.37833	145.1197		2014	3/05/2014	7639	VIC119	BALNARRING	-38.35319795	145.1218757	1
8fcdadee-0d95-433f-9434-add30ceca6f5	Vanellus (Lobipluvia) miles	Masked Lapwing	dr2009	eBird Australia	2	Rosebud Pier	-38.35307	144.90931	2	2014	11/05/2014	11084	VIC2199	ROSEBUD	-38.37372184	144.9135956	0
5eda6470-779d-4037-a595-1b140e4b2ea2	Vanellus (Lobipluvia) miles	Masked Lapwing	dr2009	eBird Australia	2	Balbirooroo Wetlands	-38.37725	145.12098	3	2014	11/05/2014	7639	VIC119	BALNARRING	-38.35319795	145.1218757	1
e090b803-37c3-4976-888e-9f05df508aa1	Vanellus (Lobipluvia) miles	Masked Lapwing	dr2009	eBird Australia	2	HMAS Cerberus Naval Base (restricted access)	-38.36723	145.199	6	2014	12/05/2014	10687	VIC1187	HMAS CERBERUS	-38.39129753	145.2004879	0
b347d407-196a-4902-9af2-4086666d9ea2	Vanellus (Lobipluvia) miles	Masked Lapwing	dr2009	eBird Australia	2	Shoreham 1' Cell	-38.425	145.04167		2014	12/05/2014	10253	VIC2284	SHOREHAM	-38.42178919	145.0327457	0
2a15811f-9d2e-461a-8870-1beecf880552	Vanellus (Lobipluvia) miles	Masked Lapwing	dr2009	eBird Australia	2	Bittern 1' Cell	-38.34166	145.17499	2	2014	12/05/2014	7099	VIC248	BITTERN	-38.33678869	145.1692273	0
0cc9a793-b466-49c8-98e7-6c38f5dafaf3	Vanellus (Lobipluvia) miles	Masked Lapwing	dr2009	eBird Australia	2	Mornington Peninsula National Park--Flinders Ocean Beach	-38.48315	145.01804	2	2014	12/05/2014	10260	VIC922	FLINDERS	-38.45881221	144.9783964	1
25f50403-9d39-43f9-b5c6-d1ba2b85240f	Vanellus (Lobipluvia) miles	Masked Lapwing	dr2009	eBird Australia	2	Balcombe Estuary, Mt Martha	-38.26466	145.01747	10	2014	13/05/2014	7706	VIC1798	MOUNT MARTHA	-38.27548205	145.0306429	0
56991b8c-e1c4-4e34-8bd7-e7e8c9167e6f	Vanellus (Lobipluvia) miles	Masked Lapwing	dr2009	eBird Australia	2	The Briars	-38.2663542	145.0479412		2014	20/05/2014	7706	VIC1798	MOUNT MARTHA	-38.27548205	145.0306429	0
b4b009b9-d155-4f11-aee1-4876ee7094f9	Vanellus (Lobipluvia) miles	Masked Lapwing	dr359	BirdLife Australia, Birdata	1	Coolart - Lagoon	-38.38417	145.1417	1	2014	26/05/2014	10688	VIC2308	SOMERS	-38.38140109	145.16097	1
195a0677-f226-48b6-b57b-ccd0665f8e0e	Vanellus (Lobipluvia) miles	Masked Lapwing	dr359	BirdLife Australia, Birdata	1	Coolart - Wetlands	-38.38722	145.1383	12	2014	26/05/2014	10688	VIC2308	SOMERS	-38.38140109	145.16097	1
b2aa275c-ae12-45fb-828d-a6e1f03015ee	Vanellus (Lobipluvia) miles	Masked Lapwing	dr2009	eBird Australia	2	The Briars	-38.2663542	145.0479412	1	2014	7/06/2014	7706	VIC1798	MOUNT MARTHA	-38.27548205	145.0306429	0
a97adf4d-8aa1-4347-b012-e5fb317f00ef	Vanellus (Lobipluvia) miles	Masked Lapwing	dr2009	eBird Australia	2	The Briars	-38.2663542	145.0479412	1	2014	7/06/2014	7706	VIC1798	MOUNT MARTHA	-38.27548205	145.0306429	0
37256367-1f48-4c49-92b5-9202282a92cc	Vanellus (Lobipluvia) miles	Masked Lapwing	dr2009	eBird Australia	2	The Briars--Chechingurk Hide	-38.26908	145.04702	2	2014	7/06/2014	7706	VIC1798	MOUNT MARTHA	-38.27548205	145.0306429	0
2b62fcea-61a5-4fe4-8678-28ea732f4211	Vanellus (Lobipluvia) miles	Masked Lapwing	dr2009	eBird Australia	2	The Briars--Chechingurk Hide	-38.26908	145.04702	2	2014	7/06/2014	7706	VIC1798	MOUNT MARTHA	-38.27548205	145.0306429	0
b116b94c-9e3e-4414-a0f2-b6c24b878755	Vanellus (Lobipluvia) miles	Masked Lapwing	dr359	BirdLife Australia, Birdata	1	Mt Eliza Regional Park	-38.21083	145.1092	2	2014	9/06/2014	7441	VIC1788	MOUNT ELIZA	-38.19503454	145.0927097	1
890cc840-66d3-40c8-8e89-460a5e60524a	Vanellus (Lobipluvia) miles	Masked Lapwing	dr359	BirdLife Australia, Birdata	1	Peninsula Link Bicycle Trail	-38.20944	145.1292	3	2014	13/06/2014	7245	VIC168	BAXTER	-38.20118108	145.1531001	0
e22ec308-fe14-4a28-b0a0-504728a8c124	Vanellus (Lobipluvia) miles	Masked Lapwing	dr2009	eBird Australia	2	Balbirooroo Wetlands	-38.37725	145.12098	3	2014	15/06/2014	7639	VIC119	BALNARRING	-38.35319795	145.1218757	1
24502563-3113-4d3b-8144-33d4c5fe8b22	Vanellus (Lobipluvia) miles	Masked Lapwing	dr359	BirdLife Australia, Birdata	1	Coolart - Lagoon	-38.38417	145.1417	2	2014	23/06/2014	10688	VIC2308	SOMERS	-38.38140109	145.16097	1
91751033-5d42-4589-9377-f0a9a2e0dce6	Vanellus (Lobipluvia) miles	Masked Lapwing	dr359	BirdLife Australia, Birdata	1	Tootgarook swamp - MPS Tootgarook wetland reserve	-38.39972	144.8733	1	2014	1/07/2014	10952	VIC281	BONEO	-38.40990944	144.9035521	1
c48a5dc4-e2d8-417f-a84e-83c2d5ccb310	Vanellus (Lobipluvia) miles	Masked Lapwing	dr359	BirdLife Australia, Birdata	1	Tootgarook Swamp - Lake	-38.38861	144.8747	2	2014	8/07/2014	10952	VIC281	BONEO	-38.40990944	144.9035521	1
bf92cc03-121d-47d8-8ec3-a29c2da7b40e	Vanellus (Lobipluvia) miles	Masked Lapwing	dr2009	eBird Australia	2	Bittern 1' Cell	-38.34166	145.17499		2014	8/07/2014	7099	VIC248	BITTERN	-38.33678869	145.1692273	0
89aae0b8-1f43-4f04-a957-8305845b2c49	Vanellus (Lobipluvia) miles	Masked Lapwing	dr2009	eBird Australia	2	Stony Point	-38.37369	145.22149		2014	8/07/2014	7079	VIC672	CRIB POINT	-38.35251037	145.2029762	0
eabe2e6c-2e5b-41ad-9696-224d57800b98	Vanellus (Lobipluvia) miles	Masked Lapwing	dr2009	eBird Australia	2	Coolart	-38.3869777	145.1411913	2	2014	9/07/2014	10688	VIC2308	SOMERS	-38.38140109	145.16097	0
5f285d78-cf7d-460e-ac63-c83fba8d6230	Vanellus (Lobipluvia) miles	Masked Lapwing	dr359	BirdLife Australia, Birdata	1	Tootgarook swamp - 92W	-38.37694	144.8706	3	2014	13/07/2014	11085	VIC3009	CAPEL SOUND	-38.37224908	144.874088	0
efba2c34-492e-469f-95ab-0d0147391593	Vanellus (Lobipluvia) miles	Masked Lapwing	dr2009	eBird Australia	2	Coolart	-38.3869777	145.1411913		2014	14/07/2014	10688	VIC2308	SOMERS	-38.38140109	145.16097	0
27cc5a0a-19e9-45ed-a4b3-96d62c8eea10	Vanellus (Lobipluvia) miles	Masked Lapwing	dr1097	Victorian Biodiversity Atlas	3	Hopetoun Norfolk Flora and Fauna Reserve	-38.2785	145.0252	2	2014	17/07/2014	7706	VIC1798	MOUNT MARTHA	-38.27548205	145.0306429	1
6252918d-e856-44f7-a4db-d9615f77e64e	Vanellus (Lobipluvia) miles	Masked Lapwing	dr359	BirdLife Australia, Birdata	1	Tootgarook swamp - 92W	-38.37694	144.8706	3	2014	19/07/2014	11085	VIC3009	CAPEL SOUND	-38.37224908	144.874088	0
3f71d3fe-f24f-4969-b017-6d9201fa94b2	Vanellus (Lobipluvia) miles	Masked Lapwing	dr2009	eBird Australia	2	Tootgarook Swamp	-38.37805	144.87352	2	2014	19/07/2014	11085	VIC3009	CAPEL SOUND	-38.37224908	144.874088	0
f90c5b59-f867-421b-83bc-1bc4b1c372cb	Vanellus (Lobipluvia) miles	Masked Lapwing	dr2009	eBird Australia	2	Seaview Rd. Tyabb	-38.2534818	145.1718807	1	2014	21/07/2014	7737	VIC2596	TYABB	-38.26781136	145.170123	0
c88d6298-1794-48fb-bcc6-0651f9fec1be	Vanellus (Lobipluvia) miles	Masked Lapwing	dr2009	eBird Australia	2	Bittern 1' Cell	-38.3417	145.175	2	2014	21/07/2014	7099	VIC248	BITTERN	-38.33678869	145.1692273	0
c1d6ede8-c198-4fee-b356-71a21d7c2974	Vanellus (Lobipluvia) miles	Masked Lapwing	dr2009	eBird Australia	2	Pt Leo	-38.4201	145.07514	4	2014	21/07/2014	10259	VIC2083	POINT LEO	-38.41549161	145.0698195	0
94efb15f-c8af-4047-921b-1b91fca9113e	Vanellus (Lobipluvia) miles	Masked Lapwing	dr359	BirdLife Australia, Birdata	1	Coolart - Lagoon	-38.38417	145.1417	3	2014	21/07/2014	10688	VIC2308	SOMERS	-38.38140109	145.16097	1
8bb45e33-53d2-4429-9e35-45f2baccd3e7	Vanellus (Lobipluvia) miles	Masked Lapwing	dr2009	eBird Australia	2	Shoreham 1' Cell	-38.425	145.04167	2	2014	21/07/2014	10253	VIC2284	SHOREHAM	-38.42178919	145.0327457	0
86a6d51d-c2b0-499d-a4af-d632ff0fa20e	Vanellus (Lobipluvia) miles	Masked Lapwing	dr359	BirdLife Australia, Birdata	1	Coolart - Wetlands	-38.38722	145.1383	8	2014	21/07/2014	10688	VIC2308	SOMERS	-38.38140109	145.16097	1
836423af-70fa-4a30-8a96-4b711f8db91b	Vanellus (Lobipluvia) miles	Masked Lapwing	dr2009	eBird Australia	2	Somerville	-38.22361	145.17694	2	2014	21/07/2014	7787	VIC2310	SOMERVILLE	-38.23213352	145.2006655	0
456daa3e-9261-480a-b480-a24c8050c1b1	Vanellus (Lobipluvia) miles	Masked Lapwing	dr2009	eBird Australia	2	Stony Point	-38.37369	145.22149	2	2014	21/07/2014	7079	VIC672	CRIB POINT	-38.35251037	145.2029762	0
01a18266-5b6e-4e6a-9db6-025aaf1342c0	Vanellus (Lobipluvia) miles	Masked Lapwing	dr2009	eBird Australia	2	Somers	-38.3928	145.16098	2	2014	21/07/2014	10688	VIC2308	SOMERS	-38.38140109	145.16097	0
43d12ce6-50b9-464e-8b9d-3893fb7f1d48	Vanellus (Lobipluvia) miles	Masked Lapwing	dr2009	eBird Australia	2	Mt Martha	-38.26999	145.02227	2	2014	25/07/2014	7706	VIC1798	MOUNT MARTHA	-38.27548205	145.0306429	0
05f74edd-2f1c-4134-b970-e84e9b7a7ca1	Vanellus (Lobipluvia) miles	Masked Lapwing	dr2009	eBird Australia	2	Mornington	-38.23548	145.04699		2014	25/07/2014	6647	VIC1757	MORNINGTON	-38.23029402	145.0600769	0
de3a1b53-74f9-4b85-ab3a-18eab5e34a45	Vanellus (Lobipluvia) miles	Masked Lapwing	dr2009	eBird Australia	2	Somerville	-38.22361	145.17694	3	2014	28/07/2014	7787	VIC2310	SOMERVILLE	-38.23213352	145.2006655	0
d195cf2e-975b-4a65-adf6-0c17f4182209	Vanellus (Lobipluvia) miles	Masked Lapwing	dr2009	eBird Australia	2	Hastings	-38.31256	145.1905	3	2014	28/07/2014	11202	VIC1136	HASTINGS	-38.29724823	145.1851805	0
86c43cd6-cab2-434a-95e6-d8ec0a9beb90	Vanellus (Lobipluvia) miles	Masked Lapwing	dr2009	eBird Australia	2	Shoreham 1' Cell	-38.425	145.04167		2014	28/07/2014	10253	VIC2284	SHOREHAM	-38.42178919	145.0327457	0
5d52346f-41be-464f-8eac-d8e96b667a0e	Vanellus (Lobipluvia) miles	Masked Lapwing	dr2009	eBird Australia	2	Stony Point	-38.37369	145.22149	4	2014	28/07/2014	7079	VIC672	CRIB POINT	-38.35251037	145.2029762	0
e001c3c1-5a74-4860-98eb-888f6e274467	Vanellus (Lobipluvia) miles	Masked Lapwing	dr2009	eBird Australia	2	Mt Martha	-38.26999	145.02227	1	2014	30/07/2014	7706	VIC1798	MOUNT MARTHA	-38.27548205	145.0306429	0
db345009-daa6-41e7-b4e8-81933e4ecafe	Vanellus (Lobipluvia) miles	Masked Lapwing	dr2009	eBird Australia	2	Devilbend Reservoir	-38.2888587	145.1036453	2	2014	30/07/2014	8158	VIC2586	TUERONG	-38.2987306	145.0967925	1
557c5c65-ac7e-40bb-a414-44a031d66d67	Vanellus (Lobipluvia) miles	Masked Lapwing	dr2009	eBird Australia	2	Rosebud 10' Cell	-38.41666	144.91666	4	2014	30/07/2014	10952	VIC281	BONEO	-38.40990944	144.9035521	0
551ed373-d77f-4bdb-9d8c-069ffc0e96c7	Vanellus (Lobipluvia) miles	Masked Lapwing	dr2009	eBird Australia	2	Vineyard Road Tuerong	-38.2915534	145.050087	2	2014	30/07/2014	8158	VIC2586	TUERONG	-38.2987306	145.0967925	0
2d9362b3-1036-4420-a3ee-91073326dc60	Vanellus (Lobipluvia) miles	Masked Lapwing	dr2009	eBird Australia	2	Wallace Road Dromana	-38.3227034	145.0392723	2	2014	30/07/2014	9031	VIC783	DROMANA	-38.33203628	145.0097728	0
de14bc22-de42-43cf-8886-d49ec3c4a0a2	Vanellus (Lobipluvia) miles	Masked Lapwing	dr359	BirdLife Australia, Birdata	1	Tootgarook swamp - Sanctuary park reserve	-38.37861	144.8769	2	2014	16/08/2014	11085	VIC3009	CAPEL SOUND	-38.37224908	144.874088	1
b719f826-ba8c-4134-8245-d3affd6ea983	Vanellus (Lobipluvia) miles	Masked Lapwing	dr2009	eBird Australia	2	Tootgarook Swamp	-38.37805	144.87352	2	2014	16/08/2014	11085	VIC3009	CAPEL SOUND	-38.37224908	144.874088	0
1d33c875-4c03-438b-a17e-968d90347ace	Vanellus (Lobipluvia) miles	Masked Lapwing	dr359	BirdLife Australia, Birdata	1	Tootgarook swamp - 92W	-38.37694	144.8706	1	2014	16/08/2014	11085	VIC3009	CAPEL SOUND	-38.37224908	144.874088	0
dad77bc1-101f-45fd-a5a6-b4fda6948264	Vanellus (Lobipluvia) miles	Masked Lapwing	dr2009	eBird Australia	2	Balcombe Estuary, Mt Martha	-38.26466	145.01747	1	2014	21/08/2014	7706	VIC1798	MOUNT MARTHA	-38.27548205	145.0306429	0
3c37f79d-f487-4ce2-9a13-ecdf597838fe	Vanellus (Lobipluvia) miles	Masked Lapwing	dr2009	eBird Australia	2	The Briars	-38.2663542	145.0479412	1	2014	6/09/2014	7706	VIC1798	MOUNT MARTHA	-38.27548205	145.0306429	0
35d74cd1-7e19-40e9-9b84-c9225ba15ffe	Vanellus (Lobipluvia) miles	Masked Lapwing	dr2009	eBird Australia	2	The Briars--Chechingurk Hide	-38.26908	145.04702	1	2014	6/09/2014	7706	VIC1798	MOUNT MARTHA	-38.27548205	145.0306429	0
3db0c56e-6788-4ea3-9198-7a85de124a3a	Vanellus (Lobipluvia) miles	Masked Lapwing	dr359	BirdLife Australia, Birdata	1	morrah st	-38.28306	145.1808	2	2014	7/09/2014	7737	VIC2596	TYABB	-38.26781136	145.170123	0
8e7eacd9-0c3b-4e48-9697-16433243e9d5	Vanellus (Lobipluvia) miles	Masked Lapwing	dr2009	eBird Australia	2	Devilbend Reservoir	-38.2888587	145.1036453	5	2014	12/09/2014	8158	VIC2586	TUERONG	-38.2987306	145.0967925	1
696d5bd6-f0c3-47cc-a4b8-4368a04b3610	Vanellus (Lobipluvia) miles	Masked Lapwing	dr359	BirdLife Australia, Birdata	1	Coolart - Lagoon	-38.38417	145.1417	4	2014	15/09/2014	10688	VIC2308	SOMERS	-38.38140109	145.16097	1
6500884f-d85f-47fb-a1a9-3302a830aeb8	Vanellus (Lobipluvia) miles	Masked Lapwing	dr359	BirdLife Australia, Birdata	1	Tootgarook swamp - 92W	-38.37694	144.8706	7	2014	17/09/2014	11085	VIC3009	CAPEL SOUND	-38.37224908	144.874088	0
dae00c99-9cf1-41e0-aa6f-6423b4e82273	Vanellus (Lobipluvia) miles	Masked Lapwing	dr2009	eBird Australia	2	Balbirooroo Wetlands	-38.37725	145.12098	1	2014	20/09/2014	7639	VIC119	BALNARRING	-38.35319795	145.1218757	1
7217b9a8-c1f5-41ef-988c-5dcd900c2315	Vanellus (Lobipluvia) miles	Masked Lapwing	dr359	BirdLife Australia, Birdata	1	morrah st	-38.28306	145.1808	6	2014	1/10/2014	7737	VIC2596	TYABB	-38.26781136	145.170123	0
4ac3e147-732d-4b8c-b23d-6933f015d61c	Vanellus (Lobipluvia) miles	Masked Lapwing	dr2009	eBird Australia	2	Point Nepean National Park	-38.3112215	144.6748352		2014	11/10/2014	10036	VIC2109	PORTSEA	-38.32267921	144.7001693	1
97222bf9-fe05-49b0-8362-b41bbe11084d	Vanellus (Lobipluvia) miles	Masked Lapwing	dr359	BirdLife Australia, Birdata	1	Bailbooboo Wetland, Balnarring	-38.37833	145.1197		2014	12/10/2014	7639	VIC119	BALNARRING	-38.35319795	145.1218757	1
95ccfa61-0c13-429c-902a-3eadd4e6194f	Vanellus (Lobipluvia) miles	Masked Lapwing	dr359	BirdLife Australia, Birdata	1	Tootgarook Swamp - Lake	-38.38861	144.8747	2	2014	14/10/2014	10952	VIC281	BONEO	-38.40990944	144.9035521	1
7595592d-b31e-4bc4-bbf9-cf25ceed14af	Vanellus (Lobipluvia) miles	Masked Lapwing	dr359	BirdLife Australia, Birdata	1	Tootgarook swamp - Industrial estate retarding basin	-38.3825	144.8814	2	2014	16/10/2014	11084	VIC2199	ROSEBUD	-38.37372184	144.9135956	0
45f735f4-6c0d-4347-a106-cea653e7730a	Vanellus (Lobipluvia) miles	Masked Lapwing	dr359	BirdLife Australia, Birdata	1	Tootgarook swamp - MPS Tootgarook wetland reserve	-38.39972	144.8733	8	2014	16/10/2014	10952	VIC281	BONEO	-38.40990944	144.9035521	1
beeab68e-8307-4184-be4c-8351571a177f	Vanellus (Lobipluvia) miles	Masked Lapwing	dr2009	eBird Australia	2	Coolart	-38.3869777	145.1411913		2014	22/10/2014	10688	VIC2308	SOMERS	-38.38140109	145.16097	0
cff4ca34-d77c-4295-bed8-d156e6d00543	Vanellus (Lobipluvia) miles	Masked Lapwing	dr359	BirdLife Australia, Birdata	1	Bailbooboo Wetland, Balnarring	-38.37833	145.1197		2014	26/10/2014	7639	VIC119	BALNARRING	-38.35319795	145.1218757	1
844609ff-597c-407b-8361-68db31d864b7	Vanellus (Lobipluvia) miles	Masked Lapwing	dr359	BirdLife Australia, Birdata	1	Warringine Park	-38.32	145.1936		2014	27/10/2014	11202	VIC1136	HASTINGS	-38.29724823	145.1851805	1
83445227-77ce-4b42-b988-e0eaf8f30090	Vanellus (Lobipluvia) miles	Masked Lapwing	dr359	BirdLife Australia, Birdata	1	Bailbooboo Wetland, Balnarring	-38.37833	145.1197		2014	4/11/2014	7639	VIC119	BALNARRING	-38.35319795	145.1218757	1
63167690-5143-431e-a4d1-6702ed60ed13	Vanellus (Lobipluvia) miles	Masked Lapwing	dr359	BirdLife Australia, Birdata	1	Tootgarook swamp - 92W	-38.37694	144.8706	2	2014	15/11/2014	11085	VIC3009	CAPEL SOUND	-38.37224908	144.874088	0
087241fa-f682-424a-a10b-f2a0ca999a7a	Vanellus (Lobipluvia) miles	Masked Lapwing	dr2009	eBird Australia	2	Elgee Park	-38.3341	145.059	2	2014	19/11/2014	9031	VIC783	DROMANA	-38.33203628	145.0097728	1
5887f734-b303-4954-b2f2-75509f343f23	Vanellus (Lobipluvia) miles	Masked Lapwing	dr359	BirdLife Australia, Birdata	1	morrah st	-38.28306	145.1808	1	2014	1/12/2014	7737	VIC2596	TYABB	-38.26781136	145.170123	0
56144d1c-c72e-459a-bc5e-29fd4af8d9b9	Vanellus (Lobipluvia) miles	Masked Lapwing	dr2009	eBird Australia	2	Balbirooroo Wetlands	-38.37725	145.12098		2014	6/12/2014	7639	VIC119	BALNARRING	-38.35319795	145.1218757	1
b2130f91-3c87-4e66-8aa7-d881d032c8cf	Vanellus (Lobipluvia) miles	Masked Lapwing	dr2009	eBird Australia	2	Devilbend Reservoir	-38.2888587	145.1036453	2	2014	9/12/2014	8158	VIC2586	TUERONG	-38.2987306	145.0967925	1
92498d35-8535-4e10-8a06-c5f2c0d75905	Vanellus (Lobipluvia) miles	Masked Lapwing	dr2009	eBird Australia	2	Devilbend Reservoir	-38.2888587	145.1036453		2014	10/12/2014	8158	VIC2586	TUERONG	-38.2987306	145.0967925	1
2bdd03b3-dbd2-4bd0-bd56-8ee40eca51b0	Vanellus (Lobipluvia) miles	Masked Lapwing	dr2009	eBird Australia	2	The Briars	-38.2663542	145.0479412		2014	10/12/2014	7706	VIC1798	MOUNT MARTHA	-38.27548205	145.0306429	0
57dc4c5e-6efc-4edb-89c9-3eb90e99fd08	Vanellus (Lobipluvia) miles	Masked Lapwing	dr359	BirdLife Australia, Birdata	1	Coolart - Banksia Woodland	-38.38861	145.1347	7	2014	15/12/2014	10688	VIC2308	SOMERS	-38.38140109	145.16097	1
c3f78704-72a7-44af-9cee-a0db34812f1c	Vanellus (Lobipluvia) miles	Masked Lapwing	dr359	BirdLife Australia, Birdata	1	Tootgarook Swamp - Lake	-38.38861	144.8747	2	2014	16/12/2014	10952	VIC281	BONEO	-38.40990944	144.9035521	1
58feb8c2-5877-43e3-a355-7d8663bc572d	Vanellus (Lobipluvia) miles	Masked Lapwing	dr2009	eBird Australia	2	Fort Nepean	-38.303403	144.652398		2014	26/12/2014	10036	VIC2109	PORTSEA	-38.32267921	144.7001693	0
7053ddc2-3591-43a3-833a-8412a6db6e83	Vanellus (Lobipluvia) miles	Masked Lapwing	dr359	BirdLife Australia, Birdata	1	morrah st	-38.28306	145.1808	3	2015	1/01/2015	7737	VIC2596	TYABB	-38.26781136	145.170123	0
d7ee9ed6-822d-4cab-82df-002c7f6a6767	Vanellus (Lobipluvia) miles	Masked Lapwing	dr2009	eBird Australia	2	Devilbend Reservoir	-38.2888587	145.1036453	6	2015	2/01/2015	8158	VIC2586	TUERONG	-38.2987306	145.0967925	1
be1ff2fa-56ff-4570-a1a0-4a468e91d34f	Vanellus (Lobipluvia) miles	Masked Lapwing	dr2009	eBird Australia	2	Devilbend Reservoir	-38.2889	145.104	6	2015	2/01/2015	8158	VIC2586	TUERONG	-38.2987306	145.0967925	1
49566d4a-0bc0-4266-93c3-7bad6527818d	Vanellus (Lobipluvia) miles	Masked Lapwing	dr2009	eBird Australia	2	Devilbend Reservoir	-38.2888587	145.1036453	2	2015	9/01/2015	8158	VIC2586	TUERONG	-38.2987306	145.0967925	1
84d7c573-bc1f-46c7-897a-85cb864e452f	Vanellus (Lobipluvia) miles	Masked Lapwing	dr2009	eBird Australia	2	Woods Reserve Tuerong	-38.28575	145.08012	2	2015	13/01/2015	8158	VIC2586	TUERONG	-38.2987306	145.0967925	1
cec48035-8f06-4f3d-8561-b958f7439978	Vanellus (Lobipluvia) miles	Masked Lapwing	dr359	BirdLife Australia, Birdata	1	Tootgarook swamp - 92W	-38.37694	144.8706	2	2015	17/01/2015	11085	VIC3009	CAPEL SOUND	-38.37224908	144.874088	0
a4f4c8b4-a0be-4715-90e4-79009bce3ab3	Vanellus (Lobipluvia) miles	Masked Lapwing	dr2009	eBird Australia	2	The Briars	-38.2663542	145.0479412	2	2015	18/01/2015	7706	VIC1798	MOUNT MARTHA	-38.27548205	145.0306429	0
46667ff3-b305-4b04-92d8-22147b9e0538	Vanellus (Lobipluvia) miles	Masked Lapwing	dr2009	eBird Australia	2	The Briars	-38.2663542	145.0479412	2	2015	18/01/2015	7706	VIC1798	MOUNT MARTHA	-38.27548205	145.0306429	0
d1ed2702-c8cb-4ce7-a83e-71cf7abb199f	Vanellus (Lobipluvia) miles	Masked Lapwing	dr2009	eBird Australia	2	Coolart	-38.3869777	145.1411913		2015	19/01/2015	10688	VIC2308	SOMERS	-38.38140109	145.16097	0
5bbe4413-8962-4f82-9fc3-95de827cd029	Vanellus (Lobipluvia) miles	Masked Lapwing	dr359	BirdLife Australia, Birdata	1	Coolart - Lagoon	-38.38417	145.1417	2	2015	19/01/2015	10688	VIC2308	SOMERS	-38.38140109	145.16097	1
f15fd436-11fe-417b-923a-25c182318fb6	Vanellus (Lobipluvia) miles	Masked Lapwing	dr2009	eBird Australia	2	Coolart	-38.3869777	145.1411913		2015	24/01/2015	10688	VIC2308	SOMERS	-38.38140109	145.16097	0
be42631b-a3f2-433f-a57e-d5ea9ac28e25	Vanellus (Lobipluvia) miles	Masked Lapwing	dr2009	eBird Australia	2	Balbirooroo Wetlands	-38.37725	145.12098		2015	24/01/2015	7639	VIC119	BALNARRING	-38.35319795	145.1218757	1
9d189f62-093f-474a-8bf1-9ef483cd4e98	Vanellus (Lobipluvia) miles	Masked Lapwing	dr2009	eBird Australia	2	Balnarring	-38.37907	145.12527	3	2015	29/01/2015	7639	VIC119	BALNARRING	-38.35319795	145.1218757	0
8a6721b8-fb58-4598-82ab-e93ccbf8d875	Vanellus (Lobipluvia) miles	Masked Lapwing	dr2009	eBird Australia	2	Market Gardens , no public access	-38.2244598	145.2439785	6	2015	29/01/2015	7787	VIC2310	SOMERVILLE	-38.23213352	145.2006655	0
e4314c2e-9e66-4855-8f2d-baf14858c617	Vanellus (Lobipluvia) miles	Masked Lapwing	dr2009	eBird Australia	2	Yaringa Boat Harbour	-38.24829	145.24882	3	2015	31/01/2015	7787	VIC2310	SOMERVILLE	-38.23213352	145.2006655	0
bd476057-b327-488a-be9a-f0d5b7d54072	Vanellus (Lobipluvia) miles	Masked Lapwing	dr2009	eBird Australia	2	The Briars--Chechingurk Hide	-38.26908	145.04702	2	2015	1/02/2015	7706	VIC1798	MOUNT MARTHA	-38.27548205	145.0306429	0
bd3b56ee-f494-4bc7-9ff2-058c7e1b9fd5	Vanellus (Lobipluvia) miles	Masked Lapwing	dr359	BirdLife Australia, Birdata	1	morrah st	-38.28306	145.1808	2	2015	1/02/2015	7737	VIC2596	TYABB	-38.26781136	145.170123	0
a64f11db-6526-4f96-9928-0b8c27606484	Vanellus (Lobipluvia) miles	Masked Lapwing	dr2009	eBird Australia	2	The Briars--Chechingurk Hide	-38.26908	145.04702	2	2015	1/02/2015	7706	VIC1798	MOUNT MARTHA	-38.27548205	145.0306429	0
70909e6d-ae1e-47e1-8b8d-d5eb78cff669	Vanellus (Lobipluvia) miles	Masked Lapwing	dr359	BirdLife Australia, Birdata	1	Bailbooboo Wetland, Balnarring	-38.37833	145.1197		2015	1/02/2015	7639	VIC119	BALNARRING	-38.35319795	145.1218757	1
d65fdfcf-4a57-49f9-bd80-b471dae2213c	Vanellus (Lobipluvia) miles	Masked Lapwing	dr2009	eBird Australia	2	Crib Point	-38.36354	145.2056	4	2015	2/02/2015	7079	VIC672	CRIB POINT	-38.35251037	145.2029762	0
a6d13912-bf1b-4911-99a5-be562cf564e9	Vanellus (Lobipluvia) miles	Masked Lapwing	dr2009	eBird Australia	2	Stony Point	-38.37369	145.22149	2	2015	2/02/2015	7079	VIC672	CRIB POINT	-38.35251037	145.2029762	0
59d863cf-aa92-49f0-b83e-90ce12703d45	Vanellus (Lobipluvia) miles	Masked Lapwing	dr2009	eBird Australia	2	Bittern 1' Cell	-38.34166	145.17499	2	2015	2/02/2015	7099	VIC248	BITTERN	-38.33678869	145.1692273	0
47092adf-3451-4d37-9494-6c07b0642f88	Vanellus (Lobipluvia) miles	Masked Lapwing	dr2009	eBird Australia	2	Shoreham 1' Cell	-38.425	145.04167	4	2015	2/02/2015	10253	VIC2284	SHOREHAM	-38.42178919	145.0327457	0
379e63f2-e309-433d-a776-23ecbd710e03	Vanellus (Lobipluvia) miles	Masked Lapwing	dr2009	eBird Australia	2	Moorooduc 10' Cell	-38.25	145.08333	4	2015	2/02/2015	7933	VIC1748	MOOROODUC	-38.24708134	145.118963	0
f0fa1aee-9967-4407-9b7f-54c4cf2e250f	Vanellus (Lobipluvia) miles	Masked Lapwing	dr359	BirdLife Australia, Birdata	1	Bailbooboo Wetland, Balnarring	-38.37833	145.1197		2015	6/02/2015	7639	VIC119	BALNARRING	-38.35319795	145.1218757	1
a17e4ed4-a184-45c3-91c9-98f1e8290d61	Vanellus (Lobipluvia) miles	Masked Lapwing	dr2009	eBird Australia	2	Coolart	-38.387	145.141		2015	8/02/2015	10688	VIC2308	SOMERS	-38.38140109	145.16097	0
54f01da4-9b63-42c9-89ed-771f67cdcf5c	Vanellus (Lobipluvia) miles	Masked Lapwing	dr2009	eBird Australia	2	Mornington	-38.23548	145.04699	2	2015	8/02/2015	6647	VIC1757	MORNINGTON	-38.23029402	145.0600769	0
adba9821-5fb8-4c7c-b628-d2ee198a264f	Vanellus (Lobipluvia) miles	Masked Lapwing	dr359	BirdLife Australia, Birdata	1	Tootgarook swamp - A McNaughts lake	-38.38778	144.8589	19	2015	10/02/2015	10952	VIC281	BONEO	-38.40990944	144.9035521	1
6b995226-a497-4613-89f8-c65e29818253	Vanellus (Lobipluvia) miles	Masked Lapwing	dr359	BirdLife Australia, Birdata	1	Tootgarook Swamp, McNaughts (accumalitive)	-38.38889	144.8706	19	2015	10/02/2015	10952	VIC281	BONEO	-38.40990944	144.9035521	0
81765a97-604f-4896-9c2e-f6a304aeff24	Vanellus (Lobipluvia) miles	Masked Lapwing	dr2009	eBird Australia	2	Coolart	-38.3869777	145.1411913	1	2015	16/02/2015	10688	VIC2308	SOMERS	-38.38140109	145.16097	0
812422d8-df74-4653-9c1b-d93b887e2ace	Vanellus (Lobipluvia) miles	Masked Lapwing	dr359	BirdLife Australia, Birdata	1	Coolart - Lagoon	-38.38417	145.1417	2	2015	16/02/2015	10688	VIC2308	SOMERS	-38.38140109	145.16097	1
170950c4-bdf2-4b01-b699-57737911db3d	Vanellus (Lobipluvia) miles	Masked Lapwing	dr2009	eBird Australia	2	Woods Reserve Tuerong	-38.28575	145.08012	1	2015	17/02/2015	8158	VIC2586	TUERONG	-38.2987306	145.0967925	1
b6efbad9-cdb3-4b79-83b1-0ba295e4eb7b	Vanellus (Lobipluvia) miles	Masked Lapwing	dr359	BirdLife Australia, Birdata	1	Tootgarook swamp - Sanctuary park reserve	-38.37861	144.8769	4	2015	21/02/2015	11085	VIC3009	CAPEL SOUND	-38.37224908	144.874088	1
3ced0d6e-9c6a-49ba-9b9f-59f3eecff3e7	Vanellus (Lobipluvia) miles	Masked Lapwing	dr359	BirdLife Australia, Birdata	1	Tootgarook swamp - 92W	-38.37694	144.8706	8	2015	21/02/2015	11085	VIC3009	CAPEL SOUND	-38.37224908	144.874088	0
a856f6fd-105a-47c2-af49-ca76007b9ff7	Vanellus (Lobipluvia) miles	Masked Lapwing	dr2009	eBird Australia	2	Hastings	-38.31256	145.1905	30	2015	23/02/2015	11202	VIC1136	HASTINGS	-38.29724823	145.1851805	0
a6d27bd2-c46e-4827-af36-f402b815a49d	Vanellus (Lobipluvia) miles	Masked Lapwing	dr2009	eBird Australia	2	Foreshore Reserve, Crib Pt 1' Cell	-38.34166	145.20833	12	2015	23/02/2015	7079	VIC672	CRIB POINT	-38.35251037	145.2029762	1
9dcd1548-f0b5-4ba9-bebe-d8e6dec4d4bb	Vanellus (Lobipluvia) miles	Masked Lapwing	dr2009	eBird Australia	2	Flinders	-38.4759	145.02021	2	2015	23/02/2015	10260	VIC922	FLINDERS	-38.45881221	144.9783964	0
50a2c64d-99fe-4456-8ee4-6f5c80f2d869	Vanellus (Lobipluvia) miles	Masked Lapwing	dr2009	eBird Australia	2	Mornington Peninsula National Park--Flinders Ocean Beach	-38.48315	145.01804	3	2015	23/02/2015	10260	VIC922	FLINDERS	-38.45881221	144.9783964	1
0aecd7d2-e21f-407e-a4a5-23bc1470521f	Vanellus (Lobipluvia) miles	Masked Lapwing	dr2009	eBird Australia	2	Shoreham 1' Cell	-38.425	145.04167	3	2015	23/02/2015	10253	VIC2284	SHOREHAM	-38.42178919	145.0327457	0
094364db-1c65-433f-9386-b0b851c9ddde	Vanellus (Lobipluvia) miles	Masked Lapwing	dr2009	eBird Australia	2	Bittern 1' Cell	-38.34166	145.17499		2015	23/02/2015	7099	VIC248	BITTERN	-38.33678869	145.1692273	0
bc4d6c16-364b-4ac8-af55-ae5eddc5f2b8	Vanellus (Lobipluvia) miles	Masked Lapwing	dr2009	eBird Australia	2	Hastings	-38.31256	145.1905		2015	26/02/2015	11202	VIC1136	HASTINGS	-38.29724823	145.1851805	0
219c4778-2cb1-4ceb-bf7b-8c6262056eb7	Vanellus (Lobipluvia) miles	Masked Lapwing	dr2009	eBird Australia	2	Sorrento Back Beach - Car Park area	-38.34544	144.72695	2	2015	27/02/2015	7409	VIC2311	SORRENTO	-38.34462725	144.7419629	0
87f2f568-957e-4ee0-9548-5d78a29abdca	Vanellus (Lobipluvia) miles	Masked Lapwing	dr359	BirdLife Australia, Birdata	1	morrah st	-38.28306	145.1808	2	2015	1/03/2015	7737	VIC2596	TYABB	-38.26781136	145.170123	0
48e0de9f-b199-4ce8-95cf-ab268a44d092	Vanellus (Lobipluvia) miles	Masked Lapwing	dr2009	eBird Australia	2	The Briars	-38.2663542	145.0479412		2015	2/03/2015	7706	VIC1798	MOUNT MARTHA	-38.27548205	145.0306429	0
2667da30-8990-40a7-889c-182b71c441ec	Vanellus (Lobipluvia) miles	Masked Lapwing	dr2009	eBird Australia	2	Wallace Road Dromana	-38.3227034	145.0392723	2	2015	4/03/2015	9031	VIC783	DROMANA	-38.33203628	145.0097728	0
1f152dff-fc87-4a22-8a34-a0965cacdd39	Vanellus (Lobipluvia) miles	Masked Lapwing	dr2009	eBird Australia	2	Baxter 1' Cell	-38.19166	145.15833	4	2015	4/03/2015	7245	VIC168	BAXTER	-38.20118108	145.1531001	0
d4806887-db2a-4287-818b-50d65e970161	Vanellus (Lobipluvia) miles	Masked Lapwing	dr2009	eBird Australia	2	Balbirooroo Wetlands	-38.37725	145.12098		2015	5/03/2015	7639	VIC119	BALNARRING	-38.35319795	145.1218757	1
3519a187-c36f-4546-960d-221c1f1cb606	Vanellus (Lobipluvia) miles	Masked Lapwing	dr2009	eBird Australia	2	Mornington	-38.23548	145.04699	2	2015	8/03/2015	6647	VIC1757	MORNINGTON	-38.23029402	145.0600769	0
5030fbff-dcc3-4600-8eff-3ec68766c4dd	Vanellus (Lobipluvia) miles	Masked Lapwing	dr2009	eBird Australia	2	Coolart	-38.3869777	145.1411913		2015	10/03/2015	10688	VIC2308	SOMERS	-38.38140109	145.16097	0
8aa39e14-5606-4c61-a544-b5d7a424db2c	Vanellus (Lobipluvia) miles	Masked Lapwing	dr359	BirdLife Australia, Birdata	1	Bailbooboo Wetland, Balnarring	-38.37833	145.1197		2015	11/03/2015	7639	VIC119	BALNARRING	-38.35319795	145.1218757	1
7bb5bf5f-7fb7-490c-bc26-70b6de7dd3b7	Vanellus (Lobipluvia) miles	Masked Lapwing	dr2009	eBird Australia	2	Shoreham 1' Cell	-38.425	145.04167	2	2015	16/03/2015	10253	VIC2284	SHOREHAM	-38.42178919	145.0327457	0
70744641-4be7-4f3d-b5e3-bf4ad8230e6a	Vanellus (Lobipluvia) miles	Masked Lapwing	dr2009	eBird Australia	2	Hastings	-38.31256	145.1905	2	2015	16/03/2015	11202	VIC1136	HASTINGS	-38.29724823	145.1851805	0
5e833d72-4623-4078-85a6-66e4a3778111	Vanellus (Lobipluvia) miles	Masked Lapwing	dr2009	eBird Australia	2	Mornington Peninsula National Park--Flinders Ocean Beach	-38.48315	145.01804	2	2015	16/03/2015	10260	VIC922	FLINDERS	-38.45881221	144.9783964	1
56a34bab-b727-45c1-b3a9-ef990eb69a07	Vanellus (Lobipluvia) miles	Masked Lapwing	dr359	BirdLife Australia, Birdata	1	Coolart - Lagoon	-38.38417	145.1417	2	2015	16/03/2015	10688	VIC2308	SOMERS	-38.38140109	145.16097	1
00552155-ec22-4bfa-bb19-4810f74a8bd5	Vanellus (Lobipluvia) miles	Masked Lapwing	dr2009	eBird Australia	2	Stony Point	-38.37369	145.22149	2	2015	16/03/2015	7079	VIC672	CRIB POINT	-38.35251037	145.2029762	0
bd81e8be-78e4-49b1-bd05-ce635cc98a6a	Vanellus (Lobipluvia) miles	Masked Lapwing	dr2009	eBird Australia	2	Hastings	-38.31256	145.1905		2015	18/03/2015	11202	VIC1136	HASTINGS	-38.29724823	145.1851805	0
d916f861-83e9-4aaf-b118-074c1ed69e24	Vanellus (Lobipluvia) miles	Masked Lapwing	dr2009	eBird Australia	2	Mount Eliza	-38.18935	145.08819	2	2015	20/03/2015	7441	VIC1788	MOUNT ELIZA	-38.19503454	145.0927097	0
7d8a5f84-fc21-4f40-b5df-1d23b0bf58a7	Vanellus (Lobipluvia) miles	Masked Lapwing	dr2009	eBird Australia	2	Mornington	-38.23548	145.04699	2	2015	24/03/2015	6647	VIC1757	MORNINGTON	-38.23029402	145.0600769	0
d1ec9413-da7f-4048-9d43-c51938f12ca2	Vanellus (Lobipluvia) miles	Masked Lapwing	dr2009	eBird Australia	2	Mornington Peninsula National Park--Flinders Ocean Beach	-38.48315	145.01804	2	2015	25/03/2015	10260	VIC922	FLINDERS	-38.45881221	144.9783964	1
9aa9d016-6a6b-46e9-a8f2-c984ffff4db6	Vanellus (Lobipluvia) miles	Masked Lapwing	dr2009	eBird Australia	2	Somers	-38.3928	145.16098		2015	25/03/2015	10688	VIC2308	SOMERS	-38.38140109	145.16097	0
5371ec63-f7e5-4054-b355-9a10dc546010	Vanellus (Lobipluvia) miles	Masked Lapwing	dr2009	eBird Australia	2	Crib Point	-38.36354	145.2056	2	2015	25/03/2015	7079	VIC672	CRIB POINT	-38.35251037	145.2029762	0
30c5b2f3-cdb5-4786-aabf-da980d9e54ce	Vanellus (Lobipluvia) miles	Masked Lapwing	dr2009	eBird Australia	2	Bittern 1' Cell	-38.34166	145.17499	2	2015	25/03/2015	7099	VIC248	BITTERN	-38.33678869	145.1692273	0
148c64bc-bb4d-48f7-a10e-5435308d095b	Vanellus (Lobipluvia) miles	Masked Lapwing	dr2009	eBird Australia	2	Shoreham 1' Cell	-38.425	145.04167	3	2015	25/03/2015	10253	VIC2284	SHOREHAM	-38.42178919	145.0327457	0
cff45044-ad15-4821-8228-847b9056fb05	Vanellus (Lobipluvia) miles	Masked Lapwing	dr2009	eBird Australia	2	Balbirooroo Wetlands	-38.37725	145.12098	2	2015	29/03/2015	7639	VIC119	BALNARRING	-38.35319795	145.1218757	1
b1d16e44-6054-4c5d-8f04-547cc3cc5323	Vanellus (Lobipluvia) miles	Masked Lapwing	dr2009	eBird Australia	2	Mornington	-38.23548	145.04699	2	2015	29/03/2015	6647	VIC1757	MORNINGTON	-38.23029402	145.0600769	0
e762ea0e-a46c-4ba9-936d-c90728d579c5	Vanellus (Lobipluvia) miles	Masked Lapwing	dr2009	eBird Australia	2	Balbirooroo Wetlands	-38.37725	145.12098		2015	30/03/2015	7639	VIC119	BALNARRING	-38.35319795	145.1218757	1
ccc32f4d-350d-494f-a33f-63298fa48749	Vanellus (Lobipluvia) miles	Masked Lapwing	dr2009	eBird Australia	2	Wallace Road Dromana	-38.3227034	145.0392723	2	2015	31/03/2015	9031	VIC783	DROMANA	-38.33203628	145.0097728	0
077749ae-df5a-43ec-8759-e6a042ecfbbb	Vanellus (Lobipluvia) miles	Masked Lapwing	dr2009	eBird Australia	2	Mount Eliza	-38.18935	145.08819	2	2015	31/03/2015	7441	VIC1788	MOUNT ELIZA	-38.19503454	145.0927097	0
a28cd02a-9295-4d10-ab0e-4b6091fed8ef	Vanellus (Lobipluvia) miles	Masked Lapwing	dr359	BirdLife Australia, Birdata	1	Bailbooboo Wetland, Balnarring	-38.37833	145.1197		2015	2/04/2015	7639	VIC119	BALNARRING	-38.35319795	145.1218757	1
5dd03b69-eec7-4798-b153-d180d688d5d1	Vanellus (Lobipluvia) miles	Masked Lapwing	dr359	BirdLife Australia, Birdata	1	Gordon Rolfe Bushland Reserve	-38.25444	145.2408		2015	3/04/2015	7737	VIC2596	TYABB	-38.26781136	145.170123	1
0038907a-d20a-4ee1-a414-de6f4d7c4318	Vanellus (Lobipluvia) miles	Masked Lapwing	dr2009	eBird Australia	2	The Briars	-38.2663542	145.0479412	4	2015	4/04/2015	7706	VIC1798	MOUNT MARTHA	-38.27548205	145.0306429	0
64b7727e-4db2-4d84-985a-2d58c10bad87	Vanellus (Lobipluvia) miles	Masked Lapwing	dr359	BirdLife Australia, Birdata	1	Tootgarook swamp - Industrial estate retarding basin	-38.3825	144.8814	2	2015	9/04/2015	11084	VIC2199	ROSEBUD	-38.37372184	144.9135956	0
3e709087-002f-403d-8c2c-8833e85d5a10	Vanellus (Lobipluvia) miles	Masked Lapwing	dr359	BirdLife Australia, Birdata	1	Tootgarook swamp - MPS Tootgarook wetland reserve	-38.39972	144.8733	12	2015	9/04/2015	10952	VIC281	BONEO	-38.40990944	144.9035521	1
8f402899-b120-45db-8d1e-8456ab7f45a9	Vanellus (Lobipluvia) miles	Masked Lapwing	dr2009	eBird Australia	2	AU-VIC-Mount Martha - -38.2683x145.0438 - 11 Apr 2015 2:37 pm	-38.268339	145.04378	3	2015	11/04/2015	7706	VIC1798	MOUNT MARTHA	-38.27548205	145.0306429	0
e4ad508f-8f92-4fd1-9ea2-a6bb4defeb91	Vanellus (Lobipluvia) miles	Masked Lapwing	dr2009	eBird Australia	2	Somerville	-38.22361	145.17694	5	2015	16/04/2015	7787	VIC2310	SOMERVILLE	-38.23213352	145.2006655	0
581507b6-513f-4b44-8211-57cbe0b3417f	Vanellus (Lobipluvia) miles	Masked Lapwing	dr2009	eBird Australia	2	Devilbend Reservoir Reserve--Bittern Reservoir	-38.3049462	145.1173568		2015	19/04/2015	8158	VIC2586	TUERONG	-38.2987306	145.0967925	1
3f3aad89-106a-4d56-aef0-3f7b94640e66	Vanellus (Lobipluvia) miles	Masked Lapwing	dr359	BirdLife Australia, Birdata	1	Coolart - Lagoon	-38.38417	145.1417	1	2015	20/04/2015	10688	VIC2308	SOMERS	-38.38140109	145.16097	1
fc6ebb8a-a63b-409d-b5cd-8ab48931888e	Vanellus (Lobipluvia) miles	Masked Lapwing	dr2009	eBird Australia	2	Hastings	-38.2992067	145.1921582	2	2015	22/04/2015	11202	VIC1136	HASTINGS	-38.29724823	145.1851805	0
f08e6020-29a5-4409-8900-d2fdc9fbd605	Vanellus (Lobipluvia) miles	Masked Lapwing	dr2009	eBird Australia	2	Stony Point	-38.37369	145.22149	2	2015	27/04/2015	7079	VIC672	CRIB POINT	-38.35251037	145.2029762	0
6e42bbe4-d5a9-4c7f-bd61-a08e4d969cf1	Vanellus (Lobipluvia) miles	Masked Lapwing	dr2009	eBird Australia	2	Seaview Rd. Tyabb	-38.2534818	145.1718807	2	2015	27/04/2015	7737	VIC2596	TYABB	-38.26781136	145.170123	0
0e16562b-c887-45de-9e9c-7ff416da3f78	Vanellus (Lobipluvia) miles	Masked Lapwing	dr2009	eBird Australia	2	Flinders	-38.4759	145.02021	2	2015	27/04/2015	10260	VIC922	FLINDERS	-38.45881221	144.9783964	0
f718538e-22d0-4c64-8129-ea75845a6cca	Vanellus (Lobipluvia) miles	Masked Lapwing	dr2009	eBird Australia	2	Coolart	-38.3869777	145.1411913	5	2015	2/05/2015	10688	VIC2308	SOMERS	-38.38140109	145.16097	0
8ce887d9-9c2c-4c5a-81e8-59f25cbd3bfb	Vanellus (Lobipluvia) miles	Masked Lapwing	dr2009	eBird Australia	2	Devilbend Reservoir Reserve--Bittern Reservoir	-38.3049462	145.1173568		2015	8/05/2015	8158	VIC2586	TUERONG	-38.2987306	145.0967925	1
7d854202-c2a7-4f95-8525-1591ab061a29	Vanellus (Lobipluvia) miles	Masked Lapwing	dr359	BirdLife Australia, Birdata	1	Tootgarook swamp - Truemans Rd landfill	-38.38111	144.8669	2	2015	16/05/2015	11085	VIC3009	CAPEL SOUND	-38.37224908	144.874088	0
4bb9d6a8-9998-4ac2-9097-3ee960753086	Vanellus (Lobipluvia) miles	Masked Lapwing	dr2009	eBird Australia	2	Coolart	-38.3869777	145.1411913		2015	16/05/2015	10688	VIC2308	SOMERS	-38.38140109	145.16097	0
06453ebe-7d2f-4bd8-ac61-2ab1994170c5	Vanellus (Lobipluvia) miles	Masked Lapwing	dr2009	eBird Australia	2	Tootgarook Swamp	-38.37805	144.87352	2	2015	16/05/2015	11085	VIC3009	CAPEL SOUND	-38.37224908	144.874088	0
a16aa651-44c2-419a-bef1-a4e6b1544325	Vanellus (Lobipluvia) miles	Masked Lapwing	dr2009	eBird Australia	2	Balcombe Estuary, Mt Martha	-38.26466	145.01747		2015	17/05/2015	7706	VIC1798	MOUNT MARTHA	-38.27548205	145.0306429	0
c95ac81c-f294-4a48-9a19-99f7748de299	Vanellus (Lobipluvia) miles	Masked Lapwing	dr359	BirdLife Australia, Birdata	1	Coolart - Wetlands	-38.38722	145.1383	7	2015	18/05/2015	10688	VIC2308	SOMERS	-38.38140109	145.16097	1
b01d6636-401c-4e41-b224-0cfe44d8d095	Vanellus (Lobipluvia) miles	Masked Lapwing	dr2009	eBird Australia	2	Woods Reserve Tuerong	-38.28575	145.08012	2	2015	18/05/2015	8158	VIC2586	TUERONG	-38.2987306	145.0967925	1
7bc868ef-53a2-4093-8597-2583ea4beb84	Vanellus (Lobipluvia) miles	Masked Lapwing	dr2009	eBird Australia	2	The Briars	-38.2663542	145.0479412		2015	23/05/2015	7706	VIC1798	MOUNT MARTHA	-38.27548205	145.0306429	0
1dc7de8b-3ed9-4000-aeeb-691e794e7bb6	Vanellus (Lobipluvia) miles	Masked Lapwing	dr2009	eBird Australia	2	The Briars, Mt Martha	-38.268288	145.043255	3	2015	28/05/2015	7706	VIC1798	MOUNT MARTHA	-38.27548205	145.0306429	0
21f539a3-d993-4c94-aad1-155dd1a626a2	Vanellus (Lobipluvia) miles	Masked Lapwing	dr2009	eBird Australia	2	The Briars	-38.2663542	145.0479412		2015	29/05/2015	7706	VIC1798	MOUNT MARTHA	-38.27548205	145.0306429	0
0a5343c4-149d-4137-b2de-513a314f8a66	Vanellus (Lobipluvia) miles	Masked Lapwing	dr2009	eBird Australia	2	Point Nepean National Park	-38.3112215	144.6748352	4	2015	30/05/2015	10036	VIC2109	PORTSEA	-38.32267921	144.7001693	1
c893a5f3-27a9-487a-b515-c9028aae242b	Vanellus (Lobipluvia) miles	Masked Lapwing	dr2009	eBird Australia	2	Devilbend Reservoir Reserve--Bittern Reservoir	-38.3049462	145.1173568		2015	9/06/2015	8158	VIC2586	TUERONG	-38.2987306	145.0967925	1
8abeb3a8-83ce-41bb-bf7c-42ab7e0d51d5	Vanellus (Lobipluvia) miles	Masked Lapwing	dr2009	eBird Australia	2	Woods Reserve Tuerong	-38.28575	145.08012	1	2015	9/06/2015	8158	VIC2586	TUERONG	-38.2987306	145.0967925	1
50b3c384-5477-4ead-b83f-0d9b4c0bb246	Vanellus (Lobipluvia) miles	Masked Lapwing	dr2009	eBird Australia	2	Devilbend Reservoir	-38.2888587	145.1036453		2015	9/06/2015	8158	VIC2586	TUERONG	-38.2987306	145.0967925	1
2b24e2ee-11d7-49e5-94c1-f666ea98d6c6	Vanellus (Lobipluvia) miles	Masked Lapwing	dr2009	eBird Australia	2	Balbirooroo Wetlands	-38.37725	145.12098	2	2015	25/06/2015	7639	VIC119	BALNARRING	-38.35319795	145.1218757	1
79e1074a-b501-4efa-864c-a49de1913ca2	Vanellus (Lobipluvia) miles	Masked Lapwing	dr2009	eBird Australia	2	The Briars--Chechingurk Hide	-38.26908	145.04702	2	2015	26/06/2015	7706	VIC1798	MOUNT MARTHA	-38.27548205	145.0306429	0
310f9f65-28da-436c-ba44-526bff6cb310	Vanellus (Lobipluvia) miles	Masked Lapwing	dr2009	eBird Australia	2	The Briars	-38.2663542	145.0479412	2	2015	26/06/2015	7706	VIC1798	MOUNT MARTHA	-38.27548205	145.0306429	0
f4da6ed8-5888-4bd8-8d24-54c50c9c13f3	Vanellus (Lobipluvia) miles	Masked Lapwing	dr359	BirdLife Australia, Birdata	1	Tootgarook Swamp, McNaughts (accumalitive)	-38.38889	144.8706	2	2015	1/07/2015	10952	VIC281	BONEO	-38.40990944	144.9035521	0
a56efe91-3927-43e8-ac3a-12f2ca73cef9	Vanellus (Lobipluvia) miles	Masked Lapwing	dr359	BirdLife Australia, Birdata	1	Tootgarook swamp - A McNaughts lake	-38.38778	144.8589	2	2015	1/07/2015	10952	VIC281	BONEO	-38.40990944	144.9035521	1
3d5b9e46-672c-4c21-8f62-95980d6526a7	Vanellus (Lobipluvia) miles	Masked Lapwing	dr2009	eBird Australia	2	The Briars	-38.2663542	145.0479412		2015	3/07/2015	7706	VIC1798	MOUNT MARTHA	-38.27548205	145.0306429	0
9a2bc57e-ae3e-4bd4-9277-de84f9b6d427	Vanellus (Lobipluvia) miles	Masked Lapwing	dr2009	eBird Australia	2	Balcombe Estuary, Mt Martha	-38.26466	145.01747	4	2015	4/07/2015	7706	VIC1798	MOUNT MARTHA	-38.27548205	145.0306429	0
8e08ba4b-dd72-4e2a-967e-e26c9f9e65c5	Vanellus (Lobipluvia) miles	Masked Lapwing	dr2009	eBird Australia	2	Coolart	-38.3869777	145.1411913	3	2015	4/07/2015	10688	VIC2308	SOMERS	-38.38140109	145.16097	0
cb157e9d-799d-4a13-838b-555cf38fadc8	Vanellus (Lobipluvia) miles	Masked Lapwing	dr2009	eBird Australia	2	The Briars	-38.2663542	145.0479412	2	2015	5/07/2015	7706	VIC1798	MOUNT MARTHA	-38.27548205	145.0306429	0
a7bd52b8-3ded-4abb-b08b-9b71a3527bed	Vanellus (Lobipluvia) miles	Masked Lapwing	dr2009	eBird Australia	2	The Briars--Chechingurk Hide	-38.26908	145.04702	1	2015	5/07/2015	7706	VIC1798	MOUNT MARTHA	-38.27548205	145.0306429	0
2babe5be-860e-4f06-941e-7a4f12eb9a6e	Vanellus (Lobipluvia) miles	Masked Lapwing	dr2009	eBird Australia	2	The Briars--Chechingurk Hide	-38.26908	145.04702	1	2015	5/07/2015	7706	VIC1798	MOUNT MARTHA	-38.27548205	145.0306429	0
727c18c6-d41a-4bbf-850e-9daea6b25a78	Vanellus (Lobipluvia) miles	Masked Lapwing	dr2009	eBird Australia	2	Balbirooroo Wetlands	-38.37725	145.12098		2015	8/07/2015	7639	VIC119	BALNARRING	-38.35319795	145.1218757	1
d2dfc5f5-6a59-4bb2-898a-46a843fdd1f7	Vanellus (Lobipluvia) miles	Masked Lapwing	dr2009	eBird Australia	2	The Briars	-38.2663542	145.0479412		2015	31/07/2015	7706	VIC1798	MOUNT MARTHA	-38.27548205	145.0306429	0
d83c1126-54ce-4a1a-8ecf-7339af2aa3fb	Vanellus (Lobipluvia) miles	Masked Lapwing	dr2009	eBird Australia	2	Tanti Ck (Caldwell St)	-38.2192	145.04664	1	2015	8/08/2015	6647	VIC1757	MORNINGTON	-38.23029402	145.0600769	0
be3132d6-3e6c-427b-8710-2142e2913915	Vanellus (Lobipluvia) miles	Masked Lapwing	dr359	BirdLife Australia, Birdata	1	Tootgarook swamp - 92W	-38.37694	144.8706	5	2015	15/08/2015	11085	VIC3009	CAPEL SOUND	-38.37224908	144.874088	0
86da559f-ebc2-42b2-a033-c7be7013e055	Vanellus (Lobipluvia) miles	Masked Lapwing	dr359	BirdLife Australia, Birdata	1	Tootgarook swamp - Sanctuary park reserve	-38.37861	144.8769	2	2015	15/08/2015	11085	VIC3009	CAPEL SOUND	-38.37224908	144.874088	1
356a14d9-908c-456e-9cf1-81f5d5f37758	Vanellus (Lobipluvia) miles	Masked Lapwing	dr2009	eBird Australia	2	Dam adjacent to Balbirooroo Wetland	-38.37882	145.11919		2015	16/08/2015	7639	VIC119	BALNARRING	-38.35319795	145.1218757	1
957c183c-0df7-4288-b7d1-19d16cb5308b	Vanellus (Lobipluvia) miles	Masked Lapwing	dr2009	eBird Australia	2	Moorooduc Quarry Flora and Fauna Reserve	-38.20692	145.10892		2015	22/08/2015	7441	VIC1788	MOUNT ELIZA	-38.19503454	145.0927097	1
20a936e4-4ba7-4eca-8953-73369f6ac269	Vanellus (Lobipluvia) miles	Masked Lapwing	dr2009	eBird Australia	2	Coolart	-38.3869777	145.1411913		2015	1/09/2015	10688	VIC2308	SOMERS	-38.38140109	145.16097	0
a9224be6-0a75-4c22-be4b-10f41502f915	Vanellus (Lobipluvia) miles	Masked Lapwing	dr2009	eBird Australia	2	Devilbend Reservoir	-38.2888587	145.1036453		2015	7/09/2015	8158	VIC2586	TUERONG	-38.2987306	145.0967925	1
f7fbdd34-e0b1-4554-a971-5d16e0359613	Vanellus (Lobipluvia) miles	Masked Lapwing	dr359	BirdLife Australia, Birdata	1	morrah st	-38.28306	145.1808	4	2015	9/09/2015	7737	VIC2596	TYABB	-38.26781136	145.170123	0
879580c1-207c-4dd3-8698-4b6920efd0b7	Vanellus (Lobipluvia) miles	Masked Lapwing	dr2009	eBird Australia	2	Coolart	-38.3869777	145.1411913	4	2015	12/09/2015	10688	VIC2308	SOMERS	-38.38140109	145.16097	0
2c6f406b-42af-4d89-98d9-72aeee0766a1	Vanellus (Lobipluvia) miles	Masked Lapwing	dr2009	eBird Australia	2	Coolart Homestead & Wetlands, Somers	-38.3870426	145.1403916	2	2015	4/10/2015	10688	VIC2308	SOMERS	-38.38140109	145.16097	1
ddf4efb9-dc0b-4b51-9d67-06cc5dda1342	Vanellus (Lobipluvia) miles	Masked Lapwing	dr1097	Victorian Biodiversity Atlas	3	Bayview Rd, Hastings	-38.2914	145.2025		2015	5/10/2015	11202	VIC1136	HASTINGS	-38.29724823	145.1851805	0
c8cdc651-fbe3-42ed-b945-44811055fdab	Vanellus (Lobipluvia) miles	Masked Lapwing	dr2009	eBird Australia	2	The Briars	-38.2663542	145.0479412		2015	5/10/2015	7706	VIC1798	MOUNT MARTHA	-38.27548205	145.0306429	0
9dcb105b-bb78-4b25-a451-99929418ecc1	Vanellus (Lobipluvia) miles	Masked Lapwing	dr359	BirdLife Australia, Birdata	1	Tootgarook Swamp, McNaughts (accumalitive)	-38.38889	144.8706	2	2015	10/10/2015	10952	VIC281	BONEO	-38.40990944	144.9035521	0
8d909f02-efb0-48a6-b2d1-bd0ac44e3d66	Vanellus (Lobipluvia) miles	Masked Lapwing	dr359	BirdLife Australia, Birdata	1	Tootgarook swamp - A McNaughts lake	-38.38778	144.8589	2	2015	10/10/2015	10952	VIC281	BONEO	-38.40990944	144.9035521	1
e988db0d-58fc-416f-9f3a-ba4286660108	Vanellus (Lobipluvia) miles	Masked Lapwing	dr2009	eBird Australia	2	Long Pt Rd, Cape Schanck	-38.45827	144.91068	2	2015	16/10/2015	8150	VIC474	CAPE SCHANCK	-38.46024831	144.9031794	0
f9f80857-88a5-4489-a0e2-ea7defdf1697	Vanellus (Lobipluvia) miles	Masked Lapwing	dr2009	eBird Australia	2	The Briars	-38.2663542	145.0479412	5	2015	17/10/2015	7706	VIC1798	MOUNT MARTHA	-38.27548205	145.0306429	0
60664c10-d1e7-49cc-b418-5a3d84c618cf	Vanellus (Lobipluvia) miles	Masked Lapwing	dr359	BirdLife Australia, Birdata	1	Bailbooboo Wetland, Balnarring	-38.37833	145.1197		2015	19/10/2015	7639	VIC119	BALNARRING	-38.35319795	145.1218757	1
1bb29281-7263-454a-8185-33dd16e8afea	Vanellus (Lobipluvia) miles	Masked Lapwing	dr2009	eBird Australia	2	Balbirooroo Wetlands	-38.37725	145.12098		2015	19/10/2015	7639	VIC119	BALNARRING	-38.35319795	145.1218757	1
a782749a-d089-4de2-bff1-9a6cec8cf125	Vanellus (Lobipluvia) miles	Masked Lapwing	dr2009	eBird Australia	2	The Briars	-38.2663542	145.0479412	2	2015	25/10/2015	7706	VIC1798	MOUNT MARTHA	-38.27548205	145.0306429	0
0340c2d6-72bb-4234-879f-f7a44b1448ca	Vanellus (Lobipluvia) miles	Masked Lapwing	dr2009	eBird Australia	2	The Briars	-38.2663542	145.0479412	1	2015	25/10/2015	7706	VIC1798	MOUNT MARTHA	-38.27548205	145.0306429	0
bcd79da6-d32a-4238-8ccb-db1463212a25	Vanellus (Lobipluvia) miles	Masked Lapwing	dr2009	eBird Australia	2	Coolart	-38.3869777	145.1411913	2	2015	27/10/2015	10688	VIC2308	SOMERS	-38.38140109	145.16097	0
14afc9ed-606b-48c5-9150-ea5d0ff60dfa	Vanellus (Lobipluvia) miles	Masked Lapwing	dr2009	eBird Australia	2	The Briars	-38.2663542	145.0479412	1	2015	4/11/2015	7706	VIC1798	MOUNT MARTHA	-38.27548205	145.0306429	0
7e6772d3-e33e-4838-ad49-44a2b2f1f643	Vanellus (Lobipluvia) miles	Masked Lapwing	dr2009	eBird Australia	2	Balbirooroo Wetlands	-38.37725	145.12098		2015	9/11/2015	7639	VIC119	BALNARRING	-38.35319795	145.1218757	1
463eb832-6fd7-431c-a842-fccd474c58ce	Vanellus (Lobipluvia) miles	Masked Lapwing	dr2009	eBird Australia	2	Peninsula Gardens, Rosebud South	-38.38936	144.92022	1	2015	14/11/2015	11084	VIC2199	ROSEBUD	-38.37372184	144.9135956	1
f3457a94-9ad6-4132-bda0-ae9a57aae139	Vanellus (Lobipluvia) miles	Masked Lapwing	dr2009	eBird Australia	2	Hastings	-38.31256	145.1905	4	2015	15/11/2015	11202	VIC1136	HASTINGS	-38.29724823	145.1851805	0
dfe88c37-5334-4b0b-84be-131bd18ef991	Vanellus (Lobipluvia) miles	Masked Lapwing	dr2009	eBird Australia	2	Coolart	-38.3869777	145.1411913	1	2015	15/11/2015	10688	VIC2308	SOMERS	-38.38140109	145.16097	0
8054d417-8192-41c4-838b-cedd2734d5d2	Vanellus (Lobipluvia) miles	Masked Lapwing	dr2009	eBird Australia	2	Coolart	-38.3869777	145.1411913	1	2015	15/11/2015	10688	VIC2308	SOMERS	-38.38140109	145.16097	0
2684d691-ff89-4f79-8007-970b76c6fdf5	Vanellus (Lobipluvia) miles	Masked Lapwing	dr2009	eBird Australia	2	Hastings	-38.31256	145.1905	4	2015	15/11/2015	11202	VIC1136	HASTINGS	-38.29724823	145.1851805	0
9c85754e-37c4-4012-88c2-d8c6ac55b871	Vanellus (Lobipluvia) miles	Masked Lapwing	dr359	BirdLife Australia, Birdata	1	Bailbooboo Wetland, Balnarring	-38.37833	145.1197		2015	24/11/2015	7639	VIC119	BALNARRING	-38.35319795	145.1218757	1
b795ac21-003a-4dd3-9f85-87eed90bfe3e	Vanellus (Lobipluvia) miles	Masked Lapwing	dr2009	eBird Australia	2	Mornington Peninsula National Park--Flinders Ocean Beach	-38.48315	145.01804	2	2015	30/11/2015	10260	VIC922	FLINDERS	-38.45881221	144.9783964	1
34a73901-b5da-4dc8-a9ee-5455222497d5	Vanellus (Lobipluvia) miles	Masked Lapwing	dr359	BirdLife Australia, Birdata	1	Gordon Rolfe Bushland Reserve	-38.25444	145.2408		2015	4/12/2015	7737	VIC2596	TYABB	-38.26781136	145.170123	1
93f39d92-6b19-4ded-986a-da07bed9cc64	Vanellus (Lobipluvia) miles	Masked Lapwing	dr359	BirdLife Australia, Birdata	1	Warringine PkBittern CoastalN	-38.32222	145.19		2015	11/12/2015	7099	VIC248	BITTERN	-38.33678869	145.1692273	1
8fb7511a-fb26-483e-b7a0-2ab195a3f0bd	Vanellus (Lobipluvia) miles	Masked Lapwing	dr359	BirdLife Australia, Birdata	1	Tootgarook swamp - MPS Tootgarook wetland reserve	-38.39972	144.8733	2	2015	11/12/2015	10952	VIC281	BONEO	-38.40990944	144.9035521	1
196de697-e1fa-4b47-b66a-dfa6d85376a0	Vanellus (Lobipluvia) miles	Masked Lapwing	dr359	BirdLife Australia, Birdata	1	Bailbooboo Wetland, Balnarring	-38.37833	145.1197		2015	15/12/2015	7639	VIC119	BALNARRING	-38.35319795	145.1218757	1
0b7fd8e5-bfdd-4a52-8f4b-5e69e465c30a	Vanellus (Lobipluvia) miles	Masked Lapwing	dr2009	eBird Australia	2	Hastings	-38.31256	145.1905	14	2015	17/12/2015	11202	VIC1136	HASTINGS	-38.29724823	145.1851805	0
d5ee751e-55ca-4b92-b6db-0cf144de1ddc	Vanellus (Lobipluvia) miles	Masked Lapwing	dr2009	eBird Australia	2	Balbirooroo Wetlands	-38.37725	145.12098		2015	21/12/2015	7639	VIC119	BALNARRING	-38.35319795	145.1218757	1
ecc1bb4e-c3e0-4c5f-89ec-247665e12a42	Vanellus (Lobipluvia) miles	Masked Lapwing	dr359	BirdLife Australia, Birdata	1	Gordon Rolfe Bushland Reserve	-38.25444	145.2408		2015	29/12/2015	7737	VIC2596	TYABB	-38.26781136	145.170123	1
6f9aef47-8447-496d-b2b9-4b601f9021e1	Vanellus (Lobipluvia) miles	Masked Lapwing	dr2009	eBird Australia	2	Devilbend Reservoir Reserve--Bittern Reservoir	-38.3049462	145.1173568		2015	29/12/2015	8158	VIC2586	TUERONG	-38.2987306	145.0967925	1
9f9e14de-bc42-452a-94ad-241356633cd1	Vanellus (Lobipluvia) miles	Masked Lapwing	dr359	BirdLife Australia, Birdata	1	Devil's Bend Reserve	-38.27861	145.1036		2015	30/12/2015	8158	VIC2586	TUERONG	-38.2987306	145.0967925	1
201fccf0-b6a5-4563-85bf-5246263054b5	Vanellus (Lobipluvia) miles	Masked Lapwing	dr2009	eBird Australia	2	Coolart	-38.3869777	145.1411913	1	2016	3/01/2016	10688	VIC2308	SOMERS	-38.38140109	145.16097	0
6a63cdb2-2418-4b20-ba61-d63ac7879bdc	Vanellus (Lobipluvia) miles	Masked Lapwing	dr2009	eBird Australia	2	Point Nepean National Park	-38.3112215	144.6748352	2	2016	5/01/2016	10036	VIC2109	PORTSEA	-38.32267921	144.7001693	1
b608b8b4-ca60-4061-af9e-e1465037e1f2	Vanellus (Lobipluvia) miles	Masked Lapwing	dr2009	eBird Australia	2	Coolart	-38.3869777	145.1411913	3	2016	8/01/2016	10688	VIC2308	SOMERS	-38.38140109	145.16097	0
6cdaef9f-c2ce-4bac-9159-015f0b1bd18d	Vanellus (Lobipluvia) miles	Masked Lapwing	dr2009	eBird Australia	2	Balbirooroo Wetlands	-38.37725	145.12098	0	2016	8/01/2016	7639	VIC119	BALNARRING	-38.35319795	145.1218757	1
27580a1e-2f46-49b7-8e4c-f0a2437811d6	Vanellus (Lobipluvia) miles	Masked Lapwing	dr2009	eBird Australia	2	Coolart	-38.3869777	145.1411913	1	2016	8/01/2016	10688	VIC2308	SOMERS	-38.38140109	145.16097	0
81d9c86d-6559-44e4-a83b-58b5534009a2	Vanellus (Lobipluvia) miles	Masked Lapwing	dr359	BirdLife Australia, Birdata	1	Bailbooboo Wetland, Balnarring	-38.37833	145.1197		2016	9/01/2016	7639	VIC119	BALNARRING	-38.35319795	145.1218757	1
23bc3f81-b9d9-485b-8ba8-45c5bc334637	Vanellus (Lobipluvia) miles	Masked Lapwing	dr2009	eBird Australia	2	Moorooduc Quarry Flora and Fauna Reserve	-38.20692	145.10892	1	2016	10/01/2016	7441	VIC1788	MOUNT ELIZA	-38.19503454	145.0927097	1
db8d36e5-b3bd-4628-9192-4bbe3fd95e70	Vanellus (Lobipluvia) miles	Masked Lapwing	dr2009	eBird Australia	2	AU-VIC-Hastings-Marine Parade - -38.3086x145.1977	-38.308634	145.197681	22	2016	16/01/2016	11202	VIC1136	HASTINGS	-38.29724823	145.1851805	0
2309fef5-735b-4f3d-85a8-9cf84791f3da	Vanellus (Lobipluvia) miles	Masked Lapwing	dr359	BirdLife Australia, Birdata	1	Merricks Beach Foreshore Res	-38.40028	145.1069		2016	2/02/2016	10251	VIC1657	MERRICKS BEACH	-38.39392479	145.1069925	1
81386914-5142-4f43-8fa2-c7f52068f3f4	Vanellus (Lobipluvia) miles	Masked Lapwing	dr359	BirdLife Australia, Birdata	1	Gordon Rolfe Bushland Reserve	-38.25444	145.2408		2016	4/02/2016	7737	VIC2596	TYABB	-38.26781136	145.170123	1
f1c5d3b6-7292-4bfd-be8a-23309a4be79b	Vanellus (Lobipluvia) miles	Masked Lapwing	dr359	BirdLife Australia, Birdata	1	Merricks Beach Foreshore Res	-38.40028	145.1069		2016	7/02/2016	10251	VIC1657	MERRICKS BEACH	-38.39392479	145.1069925	1
bbafde39-a4be-4ad0-a7a0-a1f78704df50	Vanellus (Lobipluvia) miles	Masked Lapwing	dr2009	eBird Australia	2	Woods Reserve Tuerong	-38.28575	145.08012	1	2016	9/02/2016	8158	VIC2586	TUERONG	-38.2987306	145.0967925	1
9060b4ac-d9e5-4187-b71d-1c81afd1dd24	Vanellus (Lobipluvia) miles	Masked Lapwing	dr359	BirdLife Australia, Birdata	1	Warringine Park S Jacks Beach	-38.335	145.1986		2016	9/02/2016	7099	VIC248	BITTERN	-38.33678869	145.1692273	1
8b0de5fa-f30a-45b9-a4c2-d48c8af2ae99	Vanellus (Lobipluvia) miles	Masked Lapwing	dr2009	eBird Australia	2	Balbirooroo Wetlands	-38.37725	145.12098	12	2016	12/02/2016	7639	VIC119	BALNARRING	-38.35319795	145.1218757	1
c87a9fc7-0413-4320-b827-075f3b79ff99	Vanellus (Lobipluvia) miles	Masked Lapwing	dr2009	eBird Australia	2	The Briars--Chechingurk Hide	-38.26908	145.04702	1	2016	13/02/2016	7706	VIC1798	MOUNT MARTHA	-38.27548205	145.0306429	0
978fd1b3-296d-4310-88e5-d3f94ea23327	Vanellus (Lobipluvia) miles	Masked Lapwing	dr359	BirdLife Australia, Birdata	1	Bailbooboo Wetland, Balnarring	-38.37833	145.1197		2016	13/02/2016	7639	VIC119	BALNARRING	-38.35319795	145.1218757	1
949f68e5-87d2-4192-9305-8e228344c103	Vanellus (Lobipluvia) miles	Masked Lapwing	dr2009	eBird Australia	2	The Briars--Chechingurk Hide	-38.26908	145.04702	1	2016	13/02/2016	7706	VIC1798	MOUNT MARTHA	-38.27548205	145.0306429	0
f9766e32-fbdb-4cc8-88db-693adfb97a43	Vanellus (Lobipluvia) miles	Masked Lapwing	dr2009	eBird Australia	2	Balbirooroo Wetlands	-38.37725	145.12098	20	2016	19/02/2016	7639	VIC119	BALNARRING	-38.35319795	145.1218757	1
d31a8cf9-bad4-4c3c-9ff4-792ffdfdfa89	Vanellus (Lobipluvia) miles	Masked Lapwing	dr2009	eBird Australia	2	Bittern Coastal Walk	-38.33061	145.19668	1	2016	21/02/2016	7099	VIC248	BITTERN	-38.33678869	145.1692273	0
6ebc9050-49b7-437c-9964-0f91e804a30e	Vanellus (Lobipluvia) miles	Masked Lapwing	dr2009	eBird Australia	2	Hastings Foreshore Reserve	-38.3022469	145.1950228	30	2016	21/02/2016	11202	VIC1136	HASTINGS	-38.29724823	145.1851805	1
15ad4eff-79f4-4fdf-a2f7-4a141faee32c	Vanellus (Lobipluvia) miles	Masked Lapwing	dr2009	eBird Australia	2	Balcombe Estuary, Mt Martha	-38.26466	145.01747	0	2016	13/03/2016	7706	VIC1798	MOUNT MARTHA	-38.27548205	145.0306429	0
b0d76063-7e96-424f-8cc0-ea09769dc0a8	Vanellus (Lobipluvia) miles	Masked Lapwing	dr2009	eBird Australia	2	The Briars	-38.2663542	145.0479412	2	2016	20/03/2016	7706	VIC1798	MOUNT MARTHA	-38.27548205	145.0306429	0
a30e5542-40b3-4e85-b1da-1403e902d469	Vanellus (Lobipluvia) miles	Masked Lapwing	dr2009	eBird Australia	2	Balbirooroo Wetlands	-38.37725	145.12098	4	2016	20/03/2016	7639	VIC119	BALNARRING	-38.35319795	145.1218757	1
4dd1d498-024c-40de-96dc-747df2ab80a2	Vanellus (Lobipluvia) miles	Masked Lapwing	dr2009	eBird Australia	2	Balcombe Estuary, Mt Martha	-38.26466	145.01747	3	2016	29/03/2016	7706	VIC1798	MOUNT MARTHA	-38.27548205	145.0306429	0
d4b25d41-19c8-4fb8-ba07-f912c1671134	Vanellus (Lobipluvia) miles	Masked Lapwing	dr2009	eBird Australia	2	Devilbend Reservoir	-38.2888587	145.1036453	4	2016	2/04/2016	8158	VIC2586	TUERONG	-38.2987306	145.0967925	1
8ffb6608-880c-4b49-a635-d19eeea4754f	Vanellus (Lobipluvia) miles	Masked Lapwing	dr2009	eBird Australia	2	Moorooduc Quarry Flora and Fauna Reserve	-38.20692	145.10892	0	2016	3/04/2016	7441	VIC1788	MOUNT ELIZA	-38.19503454	145.0927097	1
ffc71485-0580-4e6a-8379-81e3593ee0de	Vanellus (Lobipluvia) miles	Masked Lapwing	dr2009	eBird Australia	2	Balcombe Estuary, Mt Martha	-38.26466	145.01747	0	2016	4/04/2016	7706	VIC1798	MOUNT MARTHA	-38.27548205	145.0306429	0
e443153f-6911-4b08-88a5-91be3f1a3a89	Vanellus (Lobipluvia) miles	Masked Lapwing	dr2009	eBird Australia	2	Devilbend Reservoir	-38.2888587	145.1036453	2	2016	11/04/2016	8158	VIC2586	TUERONG	-38.2987306	145.0967925	1
589756fd-08ec-49fc-a0be-8c4331696628	Vanellus (Lobipluvia) miles	Masked Lapwing	dr359	BirdLife Australia, Birdata	1	Tootgarook swamp - Sanctuary park reserve	-38.37861	144.8769	4	2016	16/04/2016	11085	VIC3009	CAPEL SOUND	-38.37224908	144.874088	1
0cf5f4e0-12b8-46dc-859f-c6312df9fb92	Vanellus (Lobipluvia) miles	Masked Lapwing	dr2009	eBird Australia	2	Devilbend Reservoir	-38.2888587	145.1036453	20	2016	16/04/2016	8158	VIC2586	TUERONG	-38.2987306	145.0967925	1
a07e5905-607f-4f0b-a8fa-094f227d370e	Vanellus (Lobipluvia) miles	Masked Lapwing	dr2009	eBird Australia	2	Point Nepean National Park	-38.3112215	144.6748352	3	2016	17/04/2016	10036	VIC2109	PORTSEA	-38.32267921	144.7001693	1
384cee2a-f835-416f-ac3e-2c8b6e7f5974	Vanellus (Lobipluvia) miles	Masked Lapwing	dr359	BirdLife Australia, Birdata	1	Bailbooboo Wetland, Balnarring	-38.37833	145.1197		2016	27/04/2016	7639	VIC119	BALNARRING	-38.35319795	145.1218757	1
d1d13bbe-7589-4f22-b12c-d7732bcc7ce4	Vanellus (Lobipluvia) miles	Masked Lapwing	dr2009	eBird Australia	2	Coolart	-38.3869777	145.1411913	4	2016	30/04/2016	10688	VIC2308	SOMERS	-38.38140109	145.16097	0
8e3a0422-d47c-4e4d-a663-2d65cd25b447	Vanellus (Lobipluvia) miles	Masked Lapwing	dr2009	eBird Australia	2	Balbirooroo Wetlands	-38.37725	145.12098	6	2016	30/04/2016	7639	VIC119	BALNARRING	-38.35319795	145.1218757	1
37b0b478-bcb8-4a36-ae2d-df34b95122f8	Vanellus (Lobipluvia) miles	Masked Lapwing	dr2009	eBird Australia	2	Dam adjacent to Balbirooroo Wetland	-38.37882	145.11919	0	2016	30/04/2016	7639	VIC119	BALNARRING	-38.35319795	145.1218757	1
d4b900df-656a-4242-b2e6-20762adfda46	Vanellus (Lobipluvia) miles	Masked Lapwing	dr2009	eBird Australia	2	AU-VIC-Portsea Lagoon -38.3282x144.7127	-38.328171	144.712716	1	2016	4/05/2016	10036	VIC2109	PORTSEA	-38.32267921	144.7001693	0
af5ca768-94bb-416b-bf07-aff0b4a5f591	Vanellus (Lobipluvia) miles	Masked Lapwing	dr2009	eBird Australia	2	Rosebud Secondary College (restricted access)	-38.36821	144.88859	2	2016	9/05/2016	11084	VIC2199	ROSEBUD	-38.37372184	144.9135956	0
2383c84c-82ec-404e-9478-5f4f18838171	Vanellus (Lobipluvia) miles	Masked Lapwing	dr2009	eBird Australia	2	Coolart	-38.3869777	145.1411913	2	2016	12/05/2016	10688	VIC2308	SOMERS	-38.38140109	145.16097	0
c100d8cb-e0d2-4784-b3a4-78bb3efb1059	Vanellus (Lobipluvia) miles	Masked Lapwing	dr2009	eBird Australia	2	Observatory point Pt Nepean	-38.3085276	144.6671963	6	2016	13/05/2016	10036	VIC2109	PORTSEA	-38.32267921	144.7001693	0
625e1854-5fe7-4795-870c-34a54e729163	Vanellus (Lobipluvia) miles	Masked Lapwing	dr359	BirdLife Australia, Birdata	1	Bailbooboo Wetland, Balnarring	-38.37833	145.1197		2016	14/05/2016	7639	VIC119	BALNARRING	-38.35319795	145.1218757	1
dfb11225-ebac-4647-bac0-383e33225b50	Vanellus (Lobipluvia) miles	Masked Lapwing	dr2009	eBird Australia	2	The Briars	-38.2663542	145.0479412	2	2016	20/05/2016	7706	VIC1798	MOUNT MARTHA	-38.27548205	145.0306429	0
9e166b69-44b5-483f-a6f4-bb0c242e6239	Vanellus (Lobipluvia) miles	Masked Lapwing	dr2009	eBird Australia	2	Balbirooroo Wetlands	-38.37725	145.12098	4	2016	28/05/2016	7639	VIC119	BALNARRING	-38.35319795	145.1218757	1
306b9c6b-61e1-4c8b-8f6a-d53e7ea78b43	Vanellus (Lobipluvia) miles	Masked Lapwing	dr2009	eBird Australia	2	The Briars	-38.2663542	145.0479412	0	2016	28/05/2016	7706	VIC1798	MOUNT MARTHA	-38.27548205	145.0306429	0
19a061b4-ba98-49a2-86c8-6ba3d45210c2	Vanellus (Lobipluvia) miles	Masked Lapwing	dr2009	eBird Australia	2	The Briars	-38.2663542	145.0479412	0	2016	28/05/2016	7706	VIC1798	MOUNT MARTHA	-38.27548205	145.0306429	0
75944c68-430f-4e79-9a95-4445656d78d7	Vanellus (Lobipluvia) miles	Masked Lapwing	dr2009	eBird Australia	2	The Briars	-38.2663542	145.0479412	2	2016	29/05/2016	7706	VIC1798	MOUNT MARTHA	-38.27548205	145.0306429	0
80540d07-4b3f-4b23-8766-0dd679f8cca9	Vanellus (Lobipluvia) miles	Masked Lapwing	dr2009	eBird Australia	2	The Briars	-38.2663542	145.0479412	2	2016	7/06/2016	7706	VIC1798	MOUNT MARTHA	-38.27548205	145.0306429	0
0d4097e7-b1a3-4875-8e59-d2038b0e0727	Vanellus (Lobipluvia) miles	Masked Lapwing	dr359	BirdLife Australia, Birdata	1	The Briars , Mount Martha	-38.26667	145.04166	2	2016	7/06/2016	7706	VIC1798	MOUNT MARTHA	-38.27548205	145.0306429	0
776c2a6b-3fab-48f8-a513-143f9e210f78	Vanellus (Lobipluvia) miles	Masked Lapwing	dr359	BirdLife Australia, Birdata	1	Sages Cottage Farm	-38.19778	145.135		2016	8/06/2016	7245	VIC168	BAXTER	-38.20118108	145.1531001	1
7f6975bb-03c9-4cfd-9ee4-c9997c168b93	Vanellus (Lobipluvia) miles	Masked Lapwing	dr2009	eBird Australia	2	Moorooduc Quarry Flora and Fauna Reserve	-38.20692	145.10892	0	2016	12/06/2016	7441	VIC1788	MOUNT ELIZA	-38.19503454	145.0927097	1
2eb8a726-774e-4fe7-bb21-ecae126deae2	Vanellus (Lobipluvia) miles	Masked Lapwing	dr2009	eBird Australia	2	Moorooduc Quarry Flora and Fauna Reserve	-38.20692	145.10892	0	2016	19/06/2016	7441	VIC1788	MOUNT ELIZA	-38.19503454	145.0927097	1
7c3fe725-1ff1-4fae-b879-caa284860ba8	Vanellus (Lobipluvia) miles	Masked Lapwing	dr2009	eBird Australia	2	Balcombe Estuary, Mt Martha	-38.26466	145.01747	0	2016	28/06/2016	7706	VIC1798	MOUNT MARTHA	-38.27548205	145.0306429	0
15480a89-c230-40a5-a3ba-bd99363df7e9	Vanellus (Lobipluvia) miles	Masked Lapwing	dr2009	eBird Australia	2	Pt Leo	-38.4201	145.07514	0	2016	3/07/2016	10259	VIC2083	POINT LEO	-38.41549161	145.0698195	0
dc81bd98-e59f-4ad4-bd64-7349a8c7d126	Vanellus (Lobipluvia) miles	Masked Lapwing	dr359	BirdLife Australia, Birdata	1	Devilbend Reservoir	-38.28	145.1025	26	2016	15/07/2016	8158	VIC2586	TUERONG	-38.2987306	145.0967925	1
dae9e388-060e-4190-aab9-b958de349566	Vanellus (Lobipluvia) miles	Masked Lapwing	dr359	BirdLife Australia, Birdata	1	Tootgarook swamp - 92W	-38.37694	144.87056	1	2016	16/07/2016	11085	VIC3009	CAPEL SOUND	-38.37224908	144.874088	0
31a5cce1-b310-4a5c-a722-6f5c5832aebe	Vanellus (Lobipluvia) miles	Masked Lapwing	dr2009	eBird Australia	2	AU-VIC-Moorooduc-218A Eramosa Road W - -38.2180x145.1409	-38.217959	145.140898	1	2016	16/07/2016	7933	VIC1748	MOOROODUC	-38.24708134	145.118963	0
5e13a38a-df91-443d-8f6a-568496519a1e	Vanellus (Lobipluvia) miles	Masked Lapwing	dr2009	eBird Australia	2	Mornington Peninsula National Park--Flinders Ocean Beach	-38.4832	145.018	1	2016	17/07/2016	10260	VIC922	FLINDERS	-38.45881221	144.9783964	1
2c59c3e6-e1d0-4905-9fb0-952267d1b0f3	Vanellus (Lobipluvia) miles	Masked Lapwing	dr2009	eBird Australia	2	Hastings Foreshore Reserve	-38.3022469	145.1950228	2	2016	17/07/2016	11202	VIC1136	HASTINGS	-38.29724823	145.1851805	1
d868f6cf-d212-4909-a3a0-e417d5d4077f	Vanellus (Lobipluvia) miles	Masked Lapwing	dr2009	eBird Australia	2	Woods Reserve Tuerong	-38.28575	145.08012	2	2016	19/07/2016	8158	VIC2586	TUERONG	-38.2987306	145.0967925	1
cda878d6-01e4-4d9a-8edc-02f87f915044	Vanellus (Lobipluvia) miles	Masked Lapwing	dr2009	eBird Australia	2	Woods Reserve Tuerong	-38.28575	145.08012	2	2016	19/07/2016	8158	VIC2586	TUERONG	-38.2987306	145.0967925	1
6a3f2c5d-b02a-42ff-a3fe-68c6a903dd77	Vanellus (Lobipluvia) miles	Masked Lapwing	dr359	BirdLife Australia, Birdata	1	Woods Reserve Tuerong	-38.28583	145.08	2	2016	19/07/2016	8158	VIC2586	TUERONG	-38.2987306	145.0967925	1
592c8905-7621-4b44-855f-377b1b8e471c	Vanellus (Lobipluvia) miles	Masked Lapwing	dr2009	eBird Australia	2	AU-VIC-Moorooduc-218A Eramosa Road W - -38.2180x145.1409	-38.217959	145.140898	2	2016	24/07/2016	7933	VIC1748	MOOROODUC	-38.24708134	145.118963	0
687ac6dc-1bf7-4f20-a2f9-276ff950db08	Vanellus (Lobipluvia) miles	Masked Lapwing	dr359	BirdLife Australia, Birdata	1	92 Elizabeth bt raised Dunes	-38.37806	144.87083	1	2016	30/07/2016	11085	VIC3009	CAPEL SOUND	-38.37224908	144.874088	0
0383da88-d38c-41a2-bcf1-cff666ebb884	Vanellus (Lobipluvia) miles	Masked Lapwing	dr2009	eBird Australia	2	AU-VIC-Arthurs Seat-249 Purves Road - -38.3751x144.9591	-38.375055	144.959121	1	2016	4/08/2016	7284	VIC71	ARTHURS SEAT	-38.36327264	144.9598068	0
1a05767b-d9f2-4c58-847c-4365d47f8010	Vanellus (Lobipluvia) miles	Masked Lapwing	dr2009	eBird Australia	2	The Briars, Mt Martha	-38.268288	145.043255	2	2016	5/08/2016	7706	VIC1798	MOUNT MARTHA	-38.27548205	145.0306429	0
091939f4-a8d7-4d3d-b8cc-827a3d8f7f66	Vanellus (Lobipluvia) miles	Masked Lapwing	dr2009	eBird Australia	2	Moorooduc Quarry Flora and Fauna Reserve	-38.20692	145.10892	0	2016	14/08/2016	7441	VIC1788	MOUNT ELIZA	-38.19503454	145.0927097	1
f3783d3a-4132-49cd-b9a5-7cbec5af1f44	Vanellus (Lobipluvia) miles	Masked Lapwing	dr359	BirdLife Australia, Birdata	1	Devilbend Reservoir	-38.28	145.1025	24	2016	15/08/2016	8158	VIC2586	TUERONG	-38.2987306	145.0967925	1
bd51d750-5327-4928-9d6e-d2904f8077f9	Vanellus (Lobipluvia) miles	Masked Lapwing	dr359	BirdLife Australia, Birdata	1	Coolart - Wetlands	-38.38722	145.13833	2	2016	15/08/2016	10688	VIC2308	SOMERS	-38.38140109	145.16097	1
25efd25f-5e11-4b56-810c-9b88607476fd	Vanellus (Lobipluvia) miles	Masked Lapwing	dr359	BirdLife Australia, Birdata	1	Tootgarook swamp - 92W	-38.37694	144.87056	2	2016	20/08/2016	11085	VIC3009	CAPEL SOUND	-38.37224908	144.874088	0
bfb3b34f-3e11-49d7-babd-e877ac6eddfa	Vanellus (Lobipluvia) miles	Masked Lapwing	dr2009	eBird Australia	2	Jacks Beach Reserve	-38.338302	145.201698	2	2016	21/08/2016	7099	VIC248	BITTERN	-38.33678869	145.1692273	1
9404a6e8-c075-4390-8f6b-8857891d8be0	Vanellus (Lobipluvia) miles	Masked Lapwing	dr2009	eBird Australia	2	Dam adjacent to Balbirooroo Wetland	-38.37882	145.11919	4	2016	21/08/2016	7639	VIC119	BALNARRING	-38.35319795	145.1218757	1
4a5983c3-2e09-4957-97a5-5355773c3157	Vanellus (Lobipluvia) miles	Masked Lapwing	dr2009	eBird Australia	2	Coolart	-38.3869777	145.1411913	2	2016	4/09/2016	10688	VIC2308	SOMERS	-38.38140109	145.16097	0
cf05adec-af52-440f-baaa-8142d91bf422	Vanellus (Lobipluvia) miles	Masked Lapwing	dr359	BirdLife Australia, Birdata	1	Devilbend Reservoir	-38.28	145.1025	12	2016	15/09/2016	8158	VIC2586	TUERONG	-38.2987306	145.0967925	1
0530bbb3-79ac-4e00-8bde-4abee819e25b	Vanellus (Lobipluvia) miles	Masked Lapwing	dr359	BirdLife Australia, Birdata	1	Tootgarook swamp - 92W	-38.37694	144.87056	2	2016	17/09/2016	11085	VIC3009	CAPEL SOUND	-38.37224908	144.874088	0
f5b025d3-c6ab-45cb-ab34-b7ed4c6b8bd1	Vanellus (Lobipluvia) miles	Masked Lapwing	dr2009	eBird Australia	2	Coolart	-38.3869777	145.1411913	2	2016	24/09/2016	10688	VIC2308	SOMERS	-38.38140109	145.16097	0
5efb2cdb-f0f6-4186-b315-78082f066463	Vanellus (Lobipluvia) miles	Masked Lapwing	dr2009	eBird Australia	2	Coolart	-38.3869777	145.1411913	1	2016	24/09/2016	10688	VIC2308	SOMERS	-38.38140109	145.16097	0
49bc73b7-3645-41b1-a89a-25cef55ab51f	Vanellus (Lobipluvia) miles	Masked Lapwing	dr2009	eBird Australia	2	Bittern Coastal Walk	-38.33061	145.19668	1	2016	26/09/2016	7099	VIC248	BITTERN	-38.33678869	145.1692273	0
f22f3212-a740-407d-9fc5-5c6cbbfebb35	Vanellus (Lobipluvia) miles	Masked Lapwing	dr2009	eBird Australia	2	Coolart	-38.3869777	145.1411913	1	2016	30/09/2016	10688	VIC2308	SOMERS	-38.38140109	145.16097	0
d4cac5bb-3f7d-44a2-9e7f-c38009f0fe4f	Vanellus (Lobipluvia) miles	Masked Lapwing	dr359	BirdLife Australia, Birdata	1	Devilbend Reservoir	-38.28	145.1025	6	2016	11/10/2016	8158	VIC2586	TUERONG	-38.2987306	145.0967925	1
1eb4a7e6-e83c-47a6-8726-269a6e7f48a3	Vanellus (Lobipluvia) miles	Masked Lapwing	dr359	BirdLife Australia, Birdata	1	Bailbooboo Wetland, Balnarring	-38.37833	145.11972		2016	13/10/2016	7639	VIC119	BALNARRING	-38.35319795	145.1218757	1
791695ac-b6d8-417c-a63a-fe0a27d00c1f	Vanellus (Lobipluvia) miles	Masked Lapwing	dr2009	eBird Australia	2	Hastings Foreshore Reserve	-38.3022469	145.1950228	0	2016	19/10/2016	11202	VIC1136	HASTINGS	-38.29724823	145.1851805	1
5c6abe45-52ef-41b4-a25b-5630e754484d	Vanellus (Lobipluvia) miles	Masked Lapwing	dr2009	eBird Australia	2	Pt Leo	-38.4201	145.07514	2	2016	23/10/2016	10259	VIC2083	POINT LEO	-38.41549161	145.0698195	0
10f974bd-cf8f-4e23-8b08-090010168938	Vanellus (Lobipluvia) miles	Masked Lapwing	dr359	BirdLife Australia, Birdata	1	Briars Historic Park	-38.26778	145.04556		2016	23/10/2016	7706	VIC1798	MOUNT MARTHA	-38.27548205	145.0306429	1
095ae12f-eba3-4dd7-bd6c-c5197eaa883b	Vanellus (Lobipluvia) miles	Masked Lapwing	dr359	BirdLife Australia, Birdata	1	Gordon Rolfe Bushland Reserve	-38.25444	145.24083		2016	29/10/2016	7737	VIC2596	TYABB	-38.26781136	145.170123	1
c462859d-4a28-4019-ab90-b481ac632f89	Vanellus (Lobipluvia) miles	Masked Lapwing	dr359	BirdLife Australia, Birdata	1	Balnarring Village	-38.36978	145.11906		2016	6/11/2016	7639	VIC119	BALNARRING	-38.35319795	145.1218757	0
7a42da48-6921-44a5-ac6c-f8ad564b9c8d	Vanellus (Lobipluvia) miles	Masked Lapwing	dr359	BirdLife Australia, Birdata	1	Tootgarook Swamp - McNaught's Property	-38.3875	144.87361		2016	9/11/2016	10952	VIC281	BONEO	-38.40990944	144.9035521	0
1f641269-b2eb-4bc6-b3bc-103825993730	Vanellus (Lobipluvia) miles	Masked Lapwing	dr359	BirdLife Australia, Birdata	1	Tootgarook Swamp - A McNaughts lake	-38.38833	144.87361		2016	9/11/2016	10952	VIC281	BONEO	-38.40990944	144.9035521	1
0508ba7b-3e3c-4e6d-941d-456139632495	Vanellus (Lobipluvia) miles	Masked Lapwing	dr359	BirdLife Australia, Birdata	1	Tootgarook Swamp - McNaught accumalitive	-38.3925	144.87333		2016	9/11/2016	10952	VIC281	BONEO	-38.40990944	144.9035521	0
bdf696f1-ece5-46a4-9cc1-befcd7d7cbd4	Vanellus (Lobipluvia) miles	Masked Lapwing	dr359	BirdLife Australia, Birdata	1	Mushroom Reef and Kennon Cove	-38.48167	145.02583		2016	11/11/2016	10260	VIC922	FLINDERS	-38.45881221	144.9783964	0
fc873427-7b42-40e1-9ef4-ed4527f3bba1	Vanellus (Lobipluvia) miles	Masked Lapwing	dr2009	eBird Australia	2	The Briars	-38.2663542	145.0479412	3	2016	13/11/2016	7706	VIC1798	MOUNT MARTHA	-38.27548205	145.0306429	0
847bc979-2bfe-426b-bd79-916c4a10016f	Vanellus (Lobipluvia) miles	Masked Lapwing	dr359	BirdLife Australia, Birdata	1	The Briars , Mount Martha	-38.26667	145.04166	3	2016	13/11/2016	7706	VIC1798	MOUNT MARTHA	-38.27548205	145.0306429	0
e1289f68-ab8d-4473-84c3-253a2c878cda	Vanellus (Lobipluvia) miles	Masked Lapwing	dr359	BirdLife Australia, Birdata	1	Woods Bushland Reserve West	-38.28944	145.07833		2016	15/11/2016	8158	VIC2586	TUERONG	-38.2987306	145.0967925	1
b70bc123-2b68-45b9-875e-8cf0b65459f3	Vanellus (Lobipluvia) miles	Masked Lapwing	dr359	BirdLife Australia, Birdata	1	Bittern Reservoir: Circuit Track	-38.30557	145.1202		2016	17/11/2016	8158	VIC2586	TUERONG	-38.2987306	145.0967925	0
a833995e-1f1e-4a9d-bb9b-defd799143a1	Vanellus (Lobipluvia) miles	Masked Lapwing	dr359	BirdLife Australia, Birdata	1	Bailbooboo Wetland, Balnarring	-38.37833	145.11972		2016	19/11/2016	7639	VIC119	BALNARRING	-38.35319795	145.1218757	1
61d7845e-1ba8-4757-81df-3e22f5aca52a	Vanellus (Lobipluvia) miles	Masked Lapwing	dr359	BirdLife Australia, Birdata	1	Pt Nepean National Park	-38.32239	144.68282	1	2016	21/11/2016	10036	VIC2109	PORTSEA	-38.32267921	144.7001693	1
b2a69e21-9a43-4dc3-ae41-3531c2da8fd8	Vanellus (Lobipluvia) miles	Masked Lapwing	dr359	BirdLife Australia, Birdata	1	Balnarring Village	-38.36978	145.11906		2016	22/11/2016	7639	VIC119	BALNARRING	-38.35319795	145.1218757	0
7ebd15be-2e49-43bf-b470-acb5270ece91	Vanellus (Lobipluvia) miles	Masked Lapwing	dr359	BirdLife Australia, Birdata	1	Bailbooboo Wetland, Balnarring	-38.37833	145.11972		2016	29/11/2016	7639	VIC119	BALNARRING	-38.35319795	145.1218757	1
db5774c1-52ff-48ca-bea9-02b32b43659f	Vanellus (Lobipluvia) miles	Masked Lapwing	dr2009	eBird Australia	2	Hastings jetty	-38.308289	145.1978177	0	2016	4/12/2016	11202	VIC1136	HASTINGS	-38.29724823	145.1851805	0
bc18f550-5e34-4dbe-9041-4a9f3e481fb3	Vanellus (Lobipluvia) miles	Masked Lapwing	dr359	BirdLife Australia, Birdata	1	Balnarring Village	-38.36978	145.11906		2016	4/12/2016	7639	VIC119	BALNARRING	-38.35319795	145.1218757	0
b8d0512e-2bf0-4806-834f-0e0b7e6a0024	Vanellus (Lobipluvia) miles	Masked Lapwing	dr359	BirdLife Australia, Birdata	1	Merricks Beach Foreshore Res	-38.40028	145.10694		2016	5/12/2016	10251	VIC1657	MERRICKS BEACH	-38.39392479	145.1069925	1
20794ef5-4f7e-4e1a-8b4e-8fa13b060c91	Vanellus (Lobipluvia) miles	Masked Lapwing	dr359	BirdLife Australia, Birdata	1	Bittern Reservoir: Circuit Track	-38.30557	145.1202		2016	7/12/2016	8158	VIC2586	TUERONG	-38.2987306	145.0967925	0
b1e58631-0b97-4147-bc8f-0dcd8b815adc	Vanellus (Lobipluvia) miles	Masked Lapwing	dr359	BirdLife Australia, Birdata	1	Gordon Rolfe Bushland Reserve	-38.25444	145.24083		2016	10/12/2016	7737	VIC2596	TYABB	-38.26781136	145.170123	1
3ae26f38-fbd1-40f1-bb3f-dd07eb8716d9	Vanellus (Lobipluvia) miles	Masked Lapwing	dr359	BirdLife Australia, Birdata	1	Devilbend Reservoir: Daangean Track	-38.29917	145.11333		2016	10/12/2016	8158	VIC2586	TUERONG	-38.2987306	145.0967925	0
989344b3-e19d-4037-a3a4-04ff5c248d1e	Vanellus (Lobipluvia) miles	Masked Lapwing	dr359	BirdLife Australia, Birdata	1	Bailbooboo Wetland, Balnarring	-38.37833	145.11972		2016	12/12/2016	7639	VIC119	BALNARRING	-38.35319795	145.1218757	1
714fb083-04b8-4e5c-ad78-51c8b8745769	Vanellus (Lobipluvia) miles	Masked Lapwing	dr359	BirdLife Australia, Birdata	1	Song Meter Boneo Park	-38.38194	144.87167		2016	12/12/2016	10952	VIC281	BONEO	-38.40990944	144.9035521	1
03e30c09-fd41-447a-afc7-d30fc2b406bc	Vanellus (Lobipluvia) miles	Masked Lapwing	dr359	BirdLife Australia, Birdata	1	Devilbend Reservoir	-38.28	145.1025	14	2016	12/12/2016	8158	VIC2586	TUERONG	-38.2987306	145.0967925	1
541e77cd-15a0-49c3-944e-864add67986e	Vanellus (Lobipluvia) miles	Masked Lapwing	dr2009	eBird Australia	2	Coolart	-38.3869777	145.1411913	5	2016	13/12/2016	10688	VIC2308	SOMERS	-38.38140109	145.16097	0
c3bbc9e0-b59e-4f93-b597-a46112cf7f7f	Vanellus (Lobipluvia) miles	Masked Lapwing	dr359	BirdLife Australia, Birdata	1	Devilbend Reserve, Derrill Rd	-38.28778	145.09194		2016	14/12/2016	8158	VIC2586	TUERONG	-38.2987306	145.0967925	1
9be46535-3538-4db5-a9f4-a97fb9445dd7	Vanellus (Lobipluvia) miles	Masked Lapwing	dr359	BirdLife Australia, Birdata	1		-38.40251	144.80238	1	2016	16/12/2016	10144	VIC2222	RYE	-38.38526091	144.8121619	0
7b38c197-2fc7-4a43-b2c7-d00ba9253e0d	Vanellus (Lobipluvia) miles	Masked Lapwing	dr359	BirdLife Australia, Birdata	1	Kangerong Nature Conservation Reserve	-38.35972	145.04139		2016	18/12/2016	9013	VIC2145	RED HILL	-38.36347989	145.0160751	1
9c185a77-0ee1-4808-a45d-146327035fa9	Vanellus (Lobipluvia) miles	Masked Lapwing	dr2009	eBird Australia	2	Balcombe Estuary, Mt Martha	-38.26466	145.01747	0	2016	23/12/2016	7706	VIC1798	MOUNT MARTHA	-38.27548205	145.0306429	0
9d7576e6-7d30-474f-ba47-f88828114f32	Vanellus (Lobipluvia) miles	Masked Lapwing	dr2009	eBird Australia	2	Raws Reserve	-38.4225557	145.0743697	0	2016	26/12/2016	10259	VIC2083	POINT LEO	-38.41549161	145.0698195	1
dc514182-4dda-476d-abd4-0239d9585734	Vanellus (Lobipluvia) miles	Masked Lapwing	dr2009	eBird Australia	2	The Briars	-38.2663542	145.0479412	0	2016	27/12/2016	7706	VIC1798	MOUNT MARTHA	-38.27548205	145.0306429	0
766b7901-79d1-4761-b74b-420917d1b3ef	Vanellus (Lobipluvia) miles	Masked Lapwing	dr2009	eBird Australia	2	East Creek	-38.4163427	145.0783571	0	2016	27/12/2016	10259	VIC2083	POINT LEO	-38.41549161	145.0698195	0
d0d574ce-da60-400a-b2b7-4228e8dac843	Vanellus (Lobipluvia) miles	Masked Lapwing	dr2009	eBird Australia	2	Devilbend Reservoir	-38.2888587	145.1036453	0	2016	28/12/2016	8158	VIC2586	TUERONG	-38.2987306	145.0967925	1
12e20b20-cea5-4738-8ab1-34da82d22728	Vanellus (Lobipluvia) miles	Masked Lapwing	dr2009	eBird Australia	2	East Creek	-38.4163427	145.0783571	0	2016	29/12/2016	10259	VIC2083	POINT LEO	-38.41549161	145.0698195	0
9f46e2b9-c5e0-4b1a-a320-34635ad7c26c	Vanellus (Lobipluvia) miles	Masked Lapwing	dr2009	eBird Australia	2	Moorooduc Quarry Flora and Fauna Reserve	-38.20692	145.10892	0	2017	1/01/2017	7441	VIC1788	MOUNT ELIZA	-38.19503454	145.0927097	1
9a1a6718-a8c3-41ee-a7d4-4414bdbbc203	Vanellus (Lobipluvia) miles	Masked Lapwing	dr2009	eBird Australia	2	Moorooduc	-38.22334	145.09883	0	2017	1/01/2017	7441	VIC1788	MOUNT ELIZA	-38.19503454	145.0927097	0
c8ed38a9-9c3a-4d2c-96b5-9a62bf4549e9	Vanellus (Lobipluvia) miles	Masked Lapwing	dr2009	eBird Australia	2	Coolart	-38.3869777	145.1411913	2	2017	2/01/2017	10688	VIC2308	SOMERS	-38.38140109	145.16097	0
0dceb391-859a-40db-a279-3313d49384cc	Vanellus (Lobipluvia) miles	Masked Lapwing	dr2009	eBird Australia	2	Hastings	-38.31256	145.1905	8	2017	2/01/2017	11202	VIC1136	HASTINGS	-38.29724823	145.1851805	0
80c8a9af-8dc4-4ef8-a5c9-1eb5fd48c8c0	Vanellus (Lobipluvia) miles	Masked Lapwing	dr2009	eBird Australia	2	Point Nepean National Park	-38.3112215	144.6748352	0	2017	3/01/2017	10036	VIC2109	PORTSEA	-38.32267921	144.7001693	1
96c89e28-b594-41cc-a546-6aa89c34c827	Vanellus (Lobipluvia) miles	Masked Lapwing	dr2009	eBird Australia	2	Rosebud 10' Cell	-38.41666	144.91666	0	2017	6/01/2017	10952	VIC281	BONEO	-38.40990944	144.9035521	0
6686d129-c446-4599-bf82-c53864e93414	Vanellus (Lobipluvia) miles	Masked Lapwing	dr2009	eBird Australia	2	Hastings	-38.31256	145.1905	3	2017	8/01/2017	11202	VIC1136	HASTINGS	-38.29724823	145.1851805	0
6fbba9ec-7646-4481-8cb6-5b216e60ce4d	Vanellus (Lobipluvia) miles	Masked Lapwing	dr359	BirdLife Australia, Birdata	1	Devilbend Reservoir	-38.28	145.1025	30	2017	10/01/2017	8158	VIC2586	TUERONG	-38.2987306	145.0967925	1
78e77414-c8f0-4df6-9a2c-430d442e11de	Vanellus (Lobipluvia) miles	Masked Lapwing	dr2009	eBird Australia	2	Coolart	-38.3869777	145.1411913	2	2017	14/01/2017	10688	VIC2308	SOMERS	-38.38140109	145.16097	0
14d02aa3-a806-413e-90b2-9b9b885f70fe	Vanellus (Lobipluvia) miles	Masked Lapwing	dr2009	eBird Australia	2	Stony Point	-38.3739846	145.2222544	0	2017	15/01/2017	7079	VIC672	CRIB POINT	-38.35251037	145.2029762	0
120e03d9-a939-44bd-a68f-0752ea1d8f36	Vanellus (Lobipluvia) miles	Masked Lapwing	dr2009	eBird Australia	2	Hastings Foreshore Reserve	-38.3022469	145.1950228	14	2017	15/01/2017	11202	VIC1136	HASTINGS	-38.29724823	145.1851805	1
0e63eaa5-fe17-4e75-b4de-f88e2cbb1b85	Vanellus (Lobipluvia) miles	Masked Lapwing	dr2009	eBird Australia	2	Portsea Lagoon Wildlife Sanctuary	-38.3285614	144.7137809	2	2017	16/01/2017	10036	VIC2109	PORTSEA	-38.32267921	144.7001693	1
0b15d5cf-404e-417a-8816-f3a5a29f946d	Vanellus (Lobipluvia) miles	Masked Lapwing	dr2009	eBird Australia	2	Point Nepean National Park	-38.3112	144.675	2	2017	17/01/2017	10036	VIC2109	PORTSEA	-38.32267921	144.7001693	1
225801ac-e3a9-439e-b72a-61f7c9a76736	Vanellus (Lobipluvia) miles	Masked Lapwing	dr2009	eBird Australia	2	The Briars	-38.2663542	145.0479412	0	2017	26/01/2017	7706	VIC1798	MOUNT MARTHA	-38.27548205	145.0306429	0
f0d4d365-950b-4c8c-bb1f-cdcf8e8e2ef9	Vanellus (Lobipluvia) miles	Masked Lapwing	dr2009	eBird Australia	2	Moorooduc 10' Cell	-38.25	145.08333	0	2017	30/01/2017	7933	VIC1748	MOOROODUC	-38.24708134	145.118963	0
d1d57981-38d2-4361-abc9-eb3e819e27d9	Vanellus (Lobipluvia) miles	Masked Lapwing	dr2009	eBird Australia	2	Foreshore Reserve, Crib Pt 1' Cell	-38.34166	145.20833	2	2017	30/01/2017	7079	VIC672	CRIB POINT	-38.35251037	145.2029762	1
7d25259a-fa76-464d-9f50-9bde693b2e01	Vanellus (Lobipluvia) miles	Masked Lapwing	dr2009	eBird Australia	2	Mornington Peninsula National Park--Flinders Ocean Beach	-38.48315	145.01804	2	2017	30/01/2017	10260	VIC922	FLINDERS	-38.45881221	144.9783964	1
d15c1196-733b-4e72-a4e7-6af45b743658	Vanellus (Lobipluvia) miles	Masked Lapwing	dr2009	eBird Australia	2	Balbirooroo Wetlands	-38.37725	145.12098	4	2017	31/01/2017	7639	VIC119	BALNARRING	-38.35319795	145.1218757	1
3e17cb7c-76fe-4ad6-92a8-6da0d279b80a	Vanellus (Lobipluvia) miles	Masked Lapwing	dr2009	eBird Australia	2	Hastings	-38.31256	145.1905	2	2017	5/02/2017	11202	VIC1136	HASTINGS	-38.29724823	145.1851805	0
d2fac5e3-892e-4d07-b61f-a191492f8d4c	Vanellus (Lobipluvia) miles	Masked Lapwing	dr359	BirdLife Australia, Birdata	1	Balnarring Village	-38.36978	145.11906		2017	6/02/2017	7639	VIC119	BALNARRING	-38.35319795	145.1218757	0
fc628151-4a27-476c-97da-242a6c9a4fec	Vanellus (Lobipluvia) miles	Masked Lapwing	dr359	BirdLife Australia, Birdata	1	Merricks Beach Foreshore Res	-38.40028	145.10694		2017	8/02/2017	10251	VIC1657	MERRICKS BEACH	-38.39392479	145.1069925	1
44aa8969-18b8-425b-9f84-8985f8e786f5	Vanellus (Lobipluvia) miles	Masked Lapwing	dr359	BirdLife Australia, Birdata	1	Gordon Rolfe Bushland Reserve	-38.25444	145.24083		2017	12/02/2017	7737	VIC2596	TYABB	-38.26781136	145.170123	1
c951195e-3f71-4527-8df8-b8d5cd3e6485	Vanellus (Lobipluvia) miles	Masked Lapwing	dr359	BirdLife Australia, Birdata	1	Bittern Reservoir: Circuit Track	-38.30557	145.1202		2017	14/02/2017	8158	VIC2586	TUERONG	-38.2987306	145.0967925	0
c3e6774c-cb46-4b0b-b53b-e5afd5f1eefd	Vanellus (Lobipluvia) miles	Masked Lapwing	dr359	BirdLife Australia, Birdata	1	Bittern Reservoir: Circuit Track	-38.30557	145.1202		2017	14/02/2017	8158	VIC2586	TUERONG	-38.2987306	145.0967925	0
8913e59d-d025-4427-a34b-84c77df351b0	Vanellus (Lobipluvia) miles	Masked Lapwing	dr359	BirdLife Australia, Birdata	1	Devilbend Reservoir: Daangean Track	-38.29917	145.11333		2017	14/02/2017	8158	VIC2586	TUERONG	-38.2987306	145.0967925	0
7e9eaf96-4da1-499d-b404-b77925f36c6e	Vanellus (Lobipluvia) miles	Masked Lapwing	dr359	BirdLife Australia, Birdata	1	Woods Reserve Tuerong	-38.28583	145.08	2	2017	14/02/2017	8158	VIC2586	TUERONG	-38.2987306	145.0967925	1
55634b9e-119c-4bfa-9951-dca899570d7a	Vanellus (Lobipluvia) miles	Masked Lapwing	dr2009	eBird Australia	2	Woods Reserve Tuerong	-38.28575	145.08012	2	2017	14/02/2017	8158	VIC2586	TUERONG	-38.2987306	145.0967925	1
34bc56c2-ff72-492e-bee2-4bd89db16684	Vanellus (Lobipluvia) miles	Masked Lapwing	dr359	BirdLife Australia, Birdata	1	MW-Woods Reserve	-38.28806	145.08389	2	2017	14/02/2017	8158	VIC2586	TUERONG	-38.2987306	145.0967925	1
522e994f-25df-4f71-af4f-72a4e645b023	Vanellus (Lobipluvia) miles	Masked Lapwing	dr359	BirdLife Australia, Birdata	1	Bailbooboo Wetland, Balnarring	-38.37833	145.11972		2017	15/02/2017	7639	VIC119	BALNARRING	-38.35319795	145.1218757	1
ca688c08-df38-474c-8c28-4c808f421a25	Vanellus (Lobipluvia) miles	Masked Lapwing	dr2009	eBird Australia	2	Mount Eliza	-38.18935	145.08819	2	2017	17/02/2017	7441	VIC1788	MOUNT ELIZA	-38.19503454	145.0927097	0
7308691b-f085-45be-add1-8ac759ac8347	Vanellus (Lobipluvia) miles	Masked Lapwing	dr2009	eBird Australia	2	Mornington	-38.23548	145.04699	2	2017	17/02/2017	6647	VIC1757	MORNINGTON	-38.23029402	145.0600769	0
3e9d0879-0ce7-4c75-873e-752db927a4c5	Vanellus (Lobipluvia) miles	Masked Lapwing	dr2009	eBird Australia	2	Rye	-38.3765326	144.8375273	2	2017	17/02/2017	10144	VIC2222	RYE	-38.38526091	144.8121619	0
13d603a1-e882-4393-970f-59bf937a25a7	Vanellus (Lobipluvia) miles	Masked Lapwing	dr359	BirdLife Australia, Birdata	1	Merricks Beach Foreshore Res	-38.40028	145.10694		2017	19/02/2017	10251	VIC1657	MERRICKS BEACH	-38.39392479	145.1069925	1
b4d96524-3e29-4565-8fa2-ed8b071f694a	Vanellus (Lobipluvia) miles	Masked Lapwing	dr2009	eBird Australia	2	Sorrento Back Beach - Car Park area	-38.34544	144.72695	2	2017	21/02/2017	7409	VIC2311	SORRENTO	-38.34462725	144.7419629	0
94c70ca6-d8b0-4500-a5d4-5a94965b91f2	Vanellus (Lobipluvia) miles	Masked Lapwing	dr2009	eBird Australia	2	Upsandowns Road Dromana	-38.3168617	145.0442076	12	2017	21/02/2017	9031	VIC783	DROMANA	-38.33203628	145.0097728	0
7e21a6f3-15e3-4c27-a5d4-b65ddf5f86b7	Vanellus (Lobipluvia) miles	Masked Lapwing	dr359	BirdLife Australia, Birdata	1	Tootgarook Swamp - South Wetland Reserve	-38.39889	144.87278	2	2017	22/02/2017	10952	VIC281	BONEO	-38.40990944	144.9035521	1
7c772fa8-a082-4eaf-bf8e-c1aaa8c3f2ec	Vanellus (Lobipluvia) miles	Masked Lapwing	dr359	BirdLife Australia, Birdata	1	Bailbooboo Wetland, Balnarring	-38.37833	145.11972		2017	24/02/2017	7639	VIC119	BALNARRING	-38.35319795	145.1218757	1
28ec8994-91e2-4802-8524-aac7843a3073	Vanellus (Lobipluvia) miles	Masked Lapwing	dr359	BirdLife Australia, Birdata	1	Devil Bend NFR: Catch Drain Trail	-38.30568	145.10787		2017	25/02/2017	8158	VIC2586	TUERONG	-38.2987306	145.0967925	0
b75a9188-7931-4569-9600-79fbbe7c8885	Vanellus (Lobipluvia) miles	Masked Lapwing	dr2009	eBird Australia	2	Flood Street Tyabb	-38.26814	145.1552081	2	2017	28/02/2017	7737	VIC2596	TYABB	-38.26781136	145.170123	0
54668c37-ed28-4054-8d1a-9e89af0db06e	Vanellus (Lobipluvia) miles	Masked Lapwing	dr2009	eBird Australia	2	Devilbend Reservoir	-38.2888587	145.1036453	20	2017	28/02/2017	8158	VIC2586	TUERONG	-38.2987306	145.0967925	1
586d9bd9-9daa-4bed-8050-18d0de29d824	Vanellus (Lobipluvia) miles	Masked Lapwing	dr2009	eBird Australia	2	Balcombe Estuary, Mt Martha	-38.26466	145.01747	2	2017	2/03/2017	7706	VIC1798	MOUNT MARTHA	-38.27548205	145.0306429	0
aadf4410-ab05-49a7-bc9b-7aa8b7ab16aa	Vanellus (Lobipluvia) miles	Masked Lapwing	dr359	BirdLife Australia, Birdata	1	Bailbooboo Wetland, Balnarring	-38.37833	145.11972		2017	4/03/2017	7639	VIC119	BALNARRING	-38.35319795	145.1218757	1
cc15df4a-1901-4be7-bf52-1d74b178054c	Vanellus (Lobipluvia) miles	Masked Lapwing	dr359	BirdLife Australia, Birdata	1	Balnarring Village	-38.36978	145.11906		2017	7/03/2017	7639	VIC119	BALNARRING	-38.35319795	145.1218757	0
4c1f45fb-94ed-4f3b-81ce-fad5b38d6602	Vanellus (Lobipluvia) miles	Masked Lapwing	dr2009	eBird Australia	2	Hastings Foreshore Reserve	-38.3022469	145.1950228	11	2017	8/03/2017	11202	VIC1136	HASTINGS	-38.29724823	145.1851805	1
e87525b6-263a-4d8a-b4a0-860b8d39f996	Vanellus (Lobipluvia) miles	Masked Lapwing	dr2009	eBird Australia	2	Dromana	-38.33402	144.96287	0	2017	9/03/2017	9031	VIC783	DROMANA	-38.33203628	145.0097728	0
b3936e99-ece0-4343-b765-6f22bd8f8bf5	Vanellus (Lobipluvia) miles	Masked Lapwing	dr2009	eBird Australia	2	Stumpy Gully Road Moorooduc	-38.3012534	145.1288366	2	2017	9/03/2017	8158	VIC2586	TUERONG	-38.2987306	145.0967925	0
03928381-9745-4b1f-a7e2-b0164d7b3b0d	Vanellus (Lobipluvia) miles	Masked Lapwing	dr2009	eBird Australia	2	Flood Street Tyabb	-38.26814	145.1552081	2	2017	9/03/2017	7737	VIC2596	TYABB	-38.26781136	145.170123	0
dacad1e3-982d-4c46-92c2-42e1b8140bca	Vanellus (Lobipluvia) miles	Masked Lapwing	dr359	BirdLife Australia, Birdata	1	Merricks Beach Foreshore Res	-38.40028	145.10694		2017	12/03/2017	10251	VIC1657	MERRICKS BEACH	-38.39392479	145.1069925	1
b32c730b-f644-4192-b9fc-42ef157801e2	Vanellus (Lobipluvia) miles	Masked Lapwing	dr359	BirdLife Australia, Birdata	1	Devilbend Reservoir	-38.28	145.1025	20	2017	14/03/2017	8158	VIC2586	TUERONG	-38.2987306	145.0967925	1
f137ff7e-93ed-4a58-8b24-07c955c7a272	Vanellus (Lobipluvia) miles	Masked Lapwing	dr359	BirdLife Australia, Birdata	1	Bittern Reservoir: Circuit Track	-38.30557	145.1202		2017	17/03/2017	8158	VIC2586	TUERONG	-38.2987306	145.0967925	0
e20bab44-1266-4c2b-abca-ed28312cee6c	Vanellus (Lobipluvia) miles	Masked Lapwing	dr359	BirdLife Australia, Birdata	1	Devilbend Reservoir: Daangean Track	-38.29917	145.11333		2017	17/03/2017	8158	VIC2586	TUERONG	-38.2987306	145.0967925	0
c01d7a0d-0a07-4aa3-b0ce-9da66397868f	Vanellus (Lobipluvia) miles	Masked Lapwing	dr359	BirdLife Australia, Birdata	1	Bittern Reservoir: Circuit Track	-38.30557	145.1202		2017	17/03/2017	8158	VIC2586	TUERONG	-38.2987306	145.0967925	0
8375c184-2de4-46d6-8c2a-31b9010fe42b	Vanellus (Lobipluvia) miles	Masked Lapwing	dr359	BirdLife Australia, Birdata	1	Devil Bend NFR: Catch Drain Trail	-38.30568	145.10787		2017	19/03/2017	8158	VIC2586	TUERONG	-38.2987306	145.0967925	0
63ca157f-b065-4e79-99e1-58baff2c1d3c	Vanellus (Lobipluvia) miles	Masked Lapwing	dr2009	eBird Australia	2	Somerville	-38.22361	145.17694	1	2017	22/03/2017	7787	VIC2310	SOMERVILLE	-38.23213352	145.2006655	0
633bb725-0f1f-43eb-8507-06a31a2cb9e1	Vanellus (Lobipluvia) miles	Masked Lapwing	dr359	BirdLife Australia, Birdata	1	Buckley Nature Reserve	-38.33944	145.09806		2017	24/03/2017	7639	VIC119	BALNARRING	-38.35319795	145.1218757	1
2cba22cb-4ef1-4e7c-a60c-2bfedded8957	Vanellus (Lobipluvia) miles	Masked Lapwing	dr359	BirdLife Australia, Birdata	1	Balnarring Village	-38.36978	145.11906		2017	24/03/2017	7639	VIC119	BALNARRING	-38.35319795	145.1218757	0
298ef28c-70c9-4d08-8ab5-3619a01cbcea	Vanellus (Lobipluvia) miles	Masked Lapwing	dr359	BirdLife Australia, Birdata	1	Bailbooboo Wetland, Balnarring	-38.37833	145.11972		2017	25/03/2017	7639	VIC119	BALNARRING	-38.35319795	145.1218757	1
1ee3158d-cdce-446c-9aa7-ac7dc843fb2b	Vanellus (Lobipluvia) miles	Masked Lapwing	dr2009	eBird Australia	2	Coolart	-38.3869777	145.1411913	3	2017	27/03/2017	10688	VIC2308	SOMERS	-38.38140109	145.16097	0
f174c0bb-ef75-40bc-9e91-c90610ea1f68	Vanellus (Lobipluvia) miles	Masked Lapwing	dr2009	eBird Australia	2	Bittern Coastal Walk	-38.33061	145.19668	1	2017	29/03/2017	7099	VIC248	BITTERN	-38.33678869	145.1692273	0
db466ce3-701d-46be-903f-6c7f0f255319	Vanellus (Lobipluvia) miles	Masked Lapwing	dr2009	eBird Australia	2	Balbirooroo Wetlands	-38.37725	145.12098	5	2017	31/03/2017	7639	VIC119	BALNARRING	-38.35319795	145.1218757	1
9515958f-5e6f-4819-aaf6-0bebd06fe2ba	Vanellus (Lobipluvia) miles	Masked Lapwing	dr359	BirdLife Australia, Birdata	1	Point Nepean National Park	-38.31889	144.69917	2	2017	10/04/2017	10036	VIC2109	PORTSEA	-38.32267921	144.7001693	1
2dbbeedb-08e2-43d6-9c6a-eb5c7c4d235a	Vanellus (Lobipluvia) miles	Masked Lapwing	dr359	BirdLife Australia, Birdata	1	Devilbend Reservoir	-38.28	145.1025	6	2017	11/04/2017	8158	VIC2586	TUERONG	-38.2987306	145.0967925	1
63c72c04-5043-4963-b7b7-37c5a229d6e8	Vanellus (Lobipluvia) miles	Masked Lapwing	dr359	BirdLife Australia, Birdata	1	Bailbooboo Wetland, Balnarring	-38.37833	145.11972		2017	12/04/2017	7639	VIC119	BALNARRING	-38.35319795	145.1218757	1
43af1780-4c72-436a-a0ff-1fe76770ce54	Vanellus (Lobipluvia) miles	Masked Lapwing	dr359	BirdLife Australia, Birdata	1	Balbirooroo Wetland	-38.3775	145.12083		2017	12/04/2017	7639	VIC119	BALNARRING	-38.35319795	145.1218757	1
ea5e0e4e-8eb3-4192-8272-369ec622fc0f	Vanellus (Lobipluvia) miles	Masked Lapwing	dr359	BirdLife Australia, Birdata	1	Bittern Reservoir: Circuit Track	-38.30557	145.1202		2017	17/04/2017	8158	VIC2586	TUERONG	-38.2987306	145.0967925	0
e5631205-baa7-40d7-b985-d80f0f74287b	Vanellus (Lobipluvia) miles	Masked Lapwing	dr359	BirdLife Australia, Birdata	1	Bittern Reservoir: Circuit Track	-38.30557	145.1202		2017	17/04/2017	8158	VIC2586	TUERONG	-38.2987306	145.0967925	0
7df5ce4f-96f4-42a4-b784-89e2d986dcb1	Vanellus (Lobipluvia) miles	Masked Lapwing	dr359	BirdLife Australia, Birdata	1	Coolart - Wetlands	-38.38722	145.13833	2	2017	17/04/2017	10688	VIC2308	SOMERS	-38.38140109	145.16097	1
5c31efee-6950-491d-b9ac-c61b97b57303	Vanellus (Lobipluvia) miles	Masked Lapwing	dr359	BirdLife Australia, Birdata	1	Devilbend Reservoir: Daangean Track	-38.29917	145.11333		2017	17/04/2017	8158	VIC2586	TUERONG	-38.2987306	145.0967925	0
8e9af31e-17d0-4134-aae4-701e302463cb	Vanellus (Lobipluvia) miles	Masked Lapwing	dr359	BirdLife Australia, Birdata	1	Bailbooboo Wetland, Balnarring	-38.37833	145.11972		2017	19/04/2017	7639	VIC119	BALNARRING	-38.35319795	145.1218757	1
553484a3-3e66-473d-9df5-4c943970d48a	Vanellus (Lobipluvia) miles	Masked Lapwing	dr359	BirdLife Australia, Birdata	1	Balnarring Village	-38.36978	145.11906		2017	19/04/2017	7639	VIC119	BALNARRING	-38.35319795	145.1218757	0
10744845-e512-40ea-be24-cf218505165e	Vanellus (Lobipluvia) miles	Masked Lapwing	dr2009	eBird Australia	2	The Briars	-38.2663542	145.0479412	6	2017	23/04/2017	7706	VIC1798	MOUNT MARTHA	-38.27548205	145.0306429	0
ef1290cd-418b-448e-9d71-84dfd3bbe48b	Vanellus (Lobipluvia) miles	Masked Lapwing	dr359	BirdLife Australia, Birdata	1	Bittern (Warringie Park Coastal Wetlands)	-38.33389	145.1975		2017	24/04/2017	7099	VIC248	BITTERN	-38.33678869	145.1692273	1
dae604b0-c9af-444c-8132-fe22787d20e6	Vanellus (Lobipluvia) miles	Masked Lapwing	dr2009	eBird Australia	2	Mornington Peninsula National Park--Flinders Ocean Beach	-38.48315	145.01804	4	2017	24/04/2017	10260	VIC922	FLINDERS	-38.45881221	144.9783964	1
4baeb074-2b20-419c-8832-3a66a35d92f4	Vanellus (Lobipluvia) miles	Masked Lapwing	dr2009	eBird Australia	2	Flinders Foreshore	-38.47554	145.02506	2	2017	24/04/2017	10260	VIC922	FLINDERS	-38.45881221	144.9783964	0
8022782b-0d7e-4746-925a-68cb573084cc	Vanellus (Lobipluvia) miles	Masked Lapwing	dr359	BirdLife Australia, Birdata	1	Kangerong Flora Reserve	-38.35972	145.04278		2017	28/04/2017	9013	VIC2145	RED HILL	-38.36347989	145.0160751	1
df60c4db-b515-41c0-8b02-db9d34486216	Vanellus (Lobipluvia) miles	Masked Lapwing	dr359	BirdLife Australia, Birdata	1	Merricks Beach Foreshore Res	-38.40028	145.10694		2017	1/05/2017	10251	VIC1657	MERRICKS BEACH	-38.39392479	145.1069925	1
2a693f8d-0d4a-41b5-8b3f-8c7addc10c65	Vanellus (Lobipluvia) miles	Masked Lapwing	dr359	BirdLife Australia, Birdata	1	Merricks Beach Foreshore Res	-38.40028	145.10694		2017	1/05/2017	10251	VIC1657	MERRICKS BEACH	-38.39392479	145.1069925	1
1d84f9e2-bf17-4b5b-bab4-00add5478e46	Vanellus (Lobipluvia) miles	Masked Lapwing	dr359	BirdLife Australia, Birdata	1	Bailbooboo Wetland, Balnarring	-38.37833	145.11972		2017	3/05/2017	7639	VIC119	BALNARRING	-38.35319795	145.1218757	1
8835bd2d-81bb-4139-a69e-19973e0df658	Vanellus (Lobipluvia) miles	Masked Lapwing	dr359	BirdLife Australia, Birdata	1	Devilbend Reservoir	-38.28	145.1025	74	2017	9/05/2017	8158	VIC2586	TUERONG	-38.2987306	145.0967925	1
ba53f394-c0ff-472c-8b9a-1515e1c0e0ab	Vanellus (Lobipluvia) miles	Masked Lapwing	dr359	BirdLife Australia, Birdata	1	Briars Historic Park	-38.26778	145.04556		2017	10/05/2017	7706	VIC1798	MOUNT MARTHA	-38.27548205	145.0306429	1
03055d50-5277-4601-bc27-5d1cb30fe9cb	Vanellus (Lobipluvia) miles	Masked Lapwing	dr359	BirdLife Australia, Birdata	1	Tootgarook Swamp - South Wetland Reserve	-38.39889	144.87278	2	2017	11/05/2017	10952	VIC281	BONEO	-38.40990944	144.9035521	1
ff89dddf-b497-4f3b-8b57-3e731204d540	Vanellus (Lobipluvia) miles	Masked Lapwing	dr2009	eBird Australia	2	Flinders Foreshore	-38.47554	145.02506	3	2017	13/05/2017	10260	VIC922	FLINDERS	-38.45881221	144.9783964	0
ae3c2558-0176-44b3-aa62-223a43c96246	Vanellus (Lobipluvia) miles	Masked Lapwing	dr2009	eBird Australia	2	Somers	-38.3928	145.16098	10	2017	13/05/2017	10688	VIC2308	SOMERS	-38.38140109	145.16097	0
df46d6b9-ef58-4f26-9c4d-7c993d89dd87	Vanellus (Lobipluvia) miles	Masked Lapwing	dr2009	eBird Australia	2	Devilbend Reservoir	-38.2888587	145.1036453	2	2017	20/05/2017	8158	VIC2586	TUERONG	-38.2987306	145.0967925	1
c24cf9b0-42c2-4603-88ca-797fe3660aea	Vanellus (Lobipluvia) miles	Masked Lapwing	dr359	BirdLife Australia, Birdata	1	Tootgarook Swamp- Sanctuary Park Reserve.	-38.37962	144.87455	6	2017	20/05/2017	11085	VIC3009	CAPEL SOUND	-38.37224908	144.874088	1
ea7efead-c8b2-457e-b7c3-3c557d5e1b40	Vanellus (Lobipluvia) miles	Masked Lapwing	dr359	BirdLife Australia, Birdata	1	The Briars , Mount Martha	-38.26667	145.04166	2	2017	21/05/2017	7706	VIC1798	MOUNT MARTHA	-38.27548205	145.0306429	0
cc77bea5-d37d-427c-b424-d5c35a8ae51b	Vanellus (Lobipluvia) miles	Masked Lapwing	dr2009	eBird Australia	2	The Briars	-38.2663542	145.0479412	2	2017	21/05/2017	7706	VIC1798	MOUNT MARTHA	-38.27548205	145.0306429	0
be545254-46b4-4d84-93ab-6604913b7098	Vanellus (Lobipluvia) miles	Masked Lapwing	dr359	BirdLife Australia, Birdata	1	Chechingurk Hide	-38.26917	145.04694	2	2017	21/05/2017	7706	VIC1798	MOUNT MARTHA	-38.27548205	145.0306429	0
3e3b0ad7-a5d6-4626-8df3-6e07a061a78b	Vanellus (Lobipluvia) miles	Masked Lapwing	dr2009	eBird Australia	2	The Briars	-38.2663542	145.0479412	2	2017	21/05/2017	7706	VIC1798	MOUNT MARTHA	-38.27548205	145.0306429	0
26802952-0c2d-495d-8a2a-620e861c1970	Vanellus (Lobipluvia) miles	Masked Lapwing	dr2009	eBird Australia	2	The Briars--Chechingurk Hide	-38.26908	145.04702	2	2017	21/05/2017	7706	VIC1798	MOUNT MARTHA	-38.27548205	145.0306429	0
1164acc4-7cb1-492c-967c-92f5c9f3b73c	Vanellus (Lobipluvia) miles	Masked Lapwing	dr2009	eBird Australia	2	The Briars--Chechingurk Hide	-38.26908	145.04702	2	2017	21/05/2017	7706	VIC1798	MOUNT MARTHA	-38.27548205	145.0306429	0
1849bfb6-0ee6-496e-a4af-ae278a666b89	Vanellus (Lobipluvia) miles	Masked Lapwing	dr359	BirdLife Australia, Birdata	1	Tootgarook swamp	-38.37632	144.87332	2	2017	29/05/2017	11085	VIC3009	CAPEL SOUND	-38.37224908	144.874088	0
6428940b-be51-4deb-befd-4daa6763fec8	Vanellus (Lobipluvia) miles	Masked Lapwing	dr359	BirdLife Australia, Birdata	1	Tootgarook swamp	-38.37632	144.87332	2	2017	30/05/2017	11085	VIC3009	CAPEL SOUND	-38.37224908	144.874088	0
f7c9ac28-7572-452d-b573-f17d6b974c5f	Vanellus (Lobipluvia) miles	Masked Lapwing	dr2009	eBird Australia	2	The Briars	-38.2663542	145.0479412	0	2017	31/05/2017	7706	VIC1798	MOUNT MARTHA	-38.27548205	145.0306429	0
910c9202-2b56-4f61-bc7d-56e98eaca2dc	Vanellus (Lobipluvia) miles	Masked Lapwing	dr359	BirdLife Australia, Birdata	1	Tootgarook swamp	-38.37632	144.87332	2	2017	1/06/2017	11085	VIC3009	CAPEL SOUND	-38.37224908	144.874088	0
05a60b3e-f538-438d-a7a2-46a8e7757950	Vanellus (Lobipluvia) miles	Masked Lapwing	dr2009	eBird Australia	2	Devilbend Reservoir	-38.2888587	145.1036453	2	2017	3/06/2017	8158	VIC2586	TUERONG	-38.2987306	145.0967925	1
e42d4834-e1b1-43f9-9657-052a36e4d102	Vanellus (Lobipluvia) miles	Masked Lapwing	dr359	BirdLife Australia, Birdata	1	Tootgarook swamp	-38.37632	144.87332	2	2017	4/06/2017	11085	VIC3009	CAPEL SOUND	-38.37224908	144.874088	0
c932def8-f50b-4ef1-b6d5-39bac2f5ec52	Vanellus (Lobipluvia) miles	Masked Lapwing	dr2009	eBird Australia	2	Hastings Foreshore Reserve	-38.3022469	145.1950228	1	2017	7/06/2017	11202	VIC1136	HASTINGS	-38.29724823	145.1851805	1
1b685b2a-4ca0-4036-ab5e-155ede9ac726	Vanellus (Lobipluvia) miles	Masked Lapwing	dr359	BirdLife Australia, Birdata	1	Devilbend Reservoir	-38.28	145.1025	115	2017	13/06/2017	8158	VIC2586	TUERONG	-38.2987306	145.0967925	1
5f728085-10f9-4c69-b5e0-845d292b46a8	Vanellus (Lobipluvia) miles	Masked Lapwing	dr359	BirdLife Australia, Birdata	1	Stony Creek Rd	-38.3825	145.0025		2017	14/06/2017	9013	VIC2145	RED HILL	-38.36347989	145.0160751	0
3b036dfa-e4db-461e-9531-03939e7a11c8	Vanellus (Lobipluvia) miles	Masked Lapwing	dr359	BirdLife Australia, Birdata	1	Point Leo	-38.42361	145.07611		2017	18/06/2017	10259	VIC2083	POINT LEO	-38.41549161	145.0698195	0
abd863b5-ca67-4049-af92-8c9ed29e66a6	Vanellus (Lobipluvia) miles	Masked Lapwing	dr359	BirdLife Australia, Birdata	1	Coolart - Lagoon	-38.38417	145.14167	1	2017	19/06/2017	10688	VIC2308	SOMERS	-38.38140109	145.16097	1
ff2d7b39-3a9c-491b-be9c-0d630e2637bc	Vanellus (Lobipluvia) miles	Masked Lapwing	dr2009	eBird Australia	2	The Briars	-38.2663542	145.0479412	2	2017	24/06/2017	7706	VIC1798	MOUNT MARTHA	-38.27548205	145.0306429	0
d26ad344-19ac-4ae9-8654-e9be1bc5e0bb	Vanellus (Lobipluvia) miles	Masked Lapwing	dr359	BirdLife Australia, Birdata	1	Cerberus settling ponds	-38.37586	145.17822	4	2017	8/07/2017	10687	VIC1187	HMAS CERBERUS	-38.39129753	145.2004879	0
226a2ac6-c1a0-45a5-9999-748cfa5cb5cc	Vanellus (Lobipluvia) miles	Masked Lapwing	dr359	BirdLife Australia, Birdata	1	Devilbend Reservoir	-38.28	145.1025	34	2017	11/07/2017	8158	VIC2586	TUERONG	-38.2987306	145.0967925	1
108bd32d-4a07-4fea-887f-16f818bbcb83	Vanellus (Lobipluvia) miles	Masked Lapwing	dr359	BirdLife Australia, Birdata	1	MW-Woods Reserve	-38.28806	145.08389	1	2017	11/07/2017	8158	VIC2586	TUERONG	-38.2987306	145.0967925	1
5f88b6d7-0072-46dc-826b-d6be17f35fc6	Vanellus (Lobipluvia) miles	Masked Lapwing	dr2009	eBird Australia	2	Pt Leo	-38.4201	145.07514	1	2017	16/07/2017	10259	VIC2083	POINT LEO	-38.41549161	145.0698195	0
ea61bb8b-c902-4be1-8b62-5c1a2327a208	Vanellus (Lobipluvia) miles	Masked Lapwing	dr359	BirdLife Australia, Birdata	1	Coolart - Lagoon	-38.38417	145.14167	1	2017	17/07/2017	10688	VIC2308	SOMERS	-38.38140109	145.16097	1
b66a4aca-a76e-4a6b-b1cc-c6a8d7f045ec	Vanellus (Lobipluvia) miles	Masked Lapwing	dr2009	eBird Australia	2	Woods Reserve Tuerong	-38.28575	145.08012	1	2017	18/07/2017	8158	VIC2586	TUERONG	-38.2987306	145.0967925	1
8cfaf7d3-b0f9-4961-b375-578e744e974f	Vanellus (Lobipluvia) miles	Masked Lapwing	dr359	BirdLife Australia, Birdata	1	Woods Reserve Tuerong	-38.28583	145.08	1	2017	18/07/2017	8158	VIC2586	TUERONG	-38.2987306	145.0967925	1
6b1d4179-069e-4198-a8e3-5da275e92fa4	Vanellus (Lobipluvia) miles	Masked Lapwing	dr359	BirdLife Australia, Birdata	1	Derrill Rd, Moorooduc	-38.23986	145.10754	2	2017	18/07/2017	7933	VIC1748	MOOROODUC	-38.24708134	145.118963	0
058ae4c3-be02-47f4-a73a-6cb59266391b	Vanellus (Lobipluvia) miles	Masked Lapwing	dr2009	eBird Australia	2	Derrill Rd, Moorooduc	-38.242073	145.10759	1	2017	18/07/2017	7933	VIC1748	MOOROODUC	-38.24708134	145.118963	0
956083c0-f833-41f2-9a88-a4abe09ba422	Vanellus (Lobipluvia) miles	Masked Lapwing	dr2009	eBird Australia	2	AU-VIC-Moorooduc-218A Eramosa Road W - -38.2180x145.1409	-38.218	145.141	1	2017	23/07/2017	7933	VIC1748	MOOROODUC	-38.24708134	145.118963	0
cba36b86-8efe-4303-a206-1551b7c2665f	Vanellus (Lobipluvia) miles	Masked Lapwing	dr2009	eBird Australia	2	AU-Victoria-Mount Eliza-35 Cobb Road - -38.209x145.08	-38.2094005	145.0799282	3	2017	29/07/2017	7441	VIC1788	MOUNT ELIZA	-38.19503454	145.0927097	0
fb13dca3-da23-491b-a830-935828ab6988	Vanellus (Lobipluvia) miles	Masked Lapwing	dr359	BirdLife Australia, Birdata	1	Chechingurk Hide	-38.26917	145.04694	2	2017	1/08/2017	7706	VIC1798	MOUNT MARTHA	-38.27548205	145.0306429	0
e2942a99-c906-401d-a3f6-0c003cc41721	Vanellus (Lobipluvia) miles	Masked Lapwing	dr359	BirdLife Australia, Birdata	1	The Briars , Mount Martha	-38.26667	145.04166	1	2017	1/08/2017	7706	VIC1798	MOUNT MARTHA	-38.27548205	145.0306429	0
67558622-23b4-42c1-8ff3-d4966e134fb4	Vanellus (Lobipluvia) miles	Masked Lapwing	dr2009	eBird Australia	2	The Briars--Chechingurk Hide	-38.26908	145.04702	2	2017	1/08/2017	7706	VIC1798	MOUNT MARTHA	-38.27548205	145.0306429	0
3788946c-6cf4-4a55-bb9b-2e2a3b4ae6ae	Vanellus (Lobipluvia) miles	Masked Lapwing	dr2009	eBird Australia	2	The Briars	-38.2663542	145.0479412	1	2017	1/08/2017	7706	VIC1798	MOUNT MARTHA	-38.27548205	145.0306429	0
bd038694-f683-43f6-81cd-a56eebc53abd	Vanellus (Lobipluvia) miles	Masked Lapwing	dr359	BirdLife Australia, Birdata	1	Tootgarook Swamp - South Wetland Reserve	-38.39889	144.87278	1	2017	8/08/2017	10952	VIC281	BONEO	-38.40990944	144.9035521	1
223bdc2f-738e-44f0-9942-b1df68d9e523	Vanellus (Lobipluvia) miles	Masked Lapwing	dr359	BirdLife Australia, Birdata	1	Devilbend Reservoir	-38.28	145.1025	20	2017	8/08/2017	8158	VIC2586	TUERONG	-38.2987306	145.0967925	1
0798ec41-e338-41fb-967c-0b3f8b80566c	Vanellus (Lobipluvia) miles	Masked Lapwing	dr359	BirdLife Australia, Birdata	1	Tootgarook swamp	-38.37632	144.87332	2	2017	8/08/2017	11085	VIC3009	CAPEL SOUND	-38.37224908	144.874088	0
d1ee58e1-a04c-4f24-9d77-9ca65f416975	Vanellus (Lobipluvia) miles	Masked Lapwing	dr359	BirdLife Australia, Birdata	1	Balbirooroo Wetlands	-38.37722	145.12111	2	2017	9/08/2017	7639	VIC119	BALNARRING	-38.35319795	145.1218757	1
ad1f90e7-a552-47d6-a1c1-41f5b8786cd2	Vanellus (Lobipluvia) miles	Masked Lapwing	dr359	BirdLife Australia, Birdata	1	Gordon Rolf Reserve	-38.25333	145.24028		2017	9/08/2017	7787	VIC2310	SOMERVILLE	-38.23213352	145.2006655	1
07250d5b-e620-4d3f-b1e8-d3c4e3b8fd90	Vanellus (Lobipluvia) miles	Masked Lapwing	dr2009	eBird Australia	2	Balbirooroo Wetlands	-38.37725	145.12098	2	2017	9/08/2017	7639	VIC119	BALNARRING	-38.35319795	145.1218757	1
d9f40507-2c90-4b58-bdf0-5f12aea1dbb4	Vanellus (Lobipluvia) miles	Masked Lapwing	dr2009	eBird Australia	2	The Briars--Chechingurk Hide	-38.26908	145.04702	4	2017	13/08/2017	7706	VIC1798	MOUNT MARTHA	-38.27548205	145.0306429	0
640afcf3-afb6-4435-89db-abdaa25d7e25	Vanellus (Lobipluvia) miles	Masked Lapwing	dr359	BirdLife Australia, Birdata	1	Chechingurk Hide	-38.26917	145.04694	4	2017	13/08/2017	7706	VIC1798	MOUNT MARTHA	-38.27548205	145.0306429	0
52de178f-f72b-4e31-98cf-b047754818da	Vanellus (Lobipluvia) miles	Masked Lapwing	dr2009	eBird Australia	2	The Briars--Chechingurk Hide	-38.26908	145.04702	4	2017	13/08/2017	7706	VIC1798	MOUNT MARTHA	-38.27548205	145.0306429	0
9e2e8991-d7ec-4cf0-b81e-94b37c1e5bc2	Vanellus (Lobipluvia) miles	Masked Lapwing	dr2009	eBird Australia	2	Point Nepean National Park	-38.3112215	144.6748352	3	2017	17/08/2017	10036	VIC2109	PORTSEA	-38.32267921	144.7001693	1
ca59163d-99ca-4168-9769-fa93d533621e	Vanellus (Lobipluvia) miles	Masked Lapwing	dr359	BirdLife Australia, Birdata	1	Bailbooboo Wetland, Balnarring	-38.37833	145.11972		2017	20/08/2017	7639	VIC119	BALNARRING	-38.35319795	145.1218757	1
de656ab5-8fa1-40d4-901c-5dd710d79b80	Vanellus (Lobipluvia) miles	Masked Lapwing	dr359	BirdLife Australia, Birdata	1	The Briars , Mount Martha	-38.26667	145.04166	1	2017	29/08/2017	7706	VIC1798	MOUNT MARTHA	-38.27548205	145.0306429	0
b73b9d08-b308-40ce-ad91-c6827ab56fd6	Vanellus (Lobipluvia) miles	Masked Lapwing	dr2009	eBird Australia	2	The Briars	-38.2663542	145.0479412	1	2017	29/08/2017	7706	VIC1798	MOUNT MARTHA	-38.27548205	145.0306429	0
957525a6-c23b-4eca-beed-98b66490cf4a	Vanellus (Lobipluvia) miles	Masked Lapwing	dr359	BirdLife Australia, Birdata	1	Chechingurk Hide, Mount Martha	-38.26917	145.04361	2	2017	29/08/2017	7706	VIC1798	MOUNT MARTHA	-38.27548205	145.0306429	0
41a6b02a-92b3-4cab-9380-ed27d93022b6	Vanellus (Lobipluvia) miles	Masked Lapwing	dr2009	eBird Australia	2	The Briars--Chechingurk Hide	-38.26908	145.04702	2	2017	29/08/2017	7706	VIC1798	MOUNT MARTHA	-38.27548205	145.0306429	0
e5a53bfb-8873-4c9e-bf13-46c94fcb72f2	Vanellus (Lobipluvia) miles	Masked Lapwing	dr359	BirdLife Australia, Birdata	1	Narambi Station Reserve, Mornjngton	-38.22775	145.05881	2	2017	30/08/2017	6647	VIC1757	MORNINGTON	-38.23029402	145.0600769	1
211f15e5-a73f-4f45-bb74-dc7720199481	Vanellus (Lobipluvia) miles	Masked Lapwing	dr2009	eBird Australia	2	Narambi Station Reserve, Mornington, Vic	-38.229873	145.060316	2	2017	30/08/2017	6647	VIC1757	MORNINGTON	-38.23029402	145.0600769	1
ce3fd798-e567-4ebd-9fd8-22313c5d09e6	Vanellus (Lobipluvia) miles	Masked Lapwing	dr359	BirdLife Australia, Birdata	1	Devilbend Reservoir	-38.28	145.1025	15	2017	2/09/2017	8158	VIC2586	TUERONG	-38.2987306	145.0967925	1
02f3fd36-83cc-45d2-9e79-13c17f87d506	Vanellus (Lobipluvia) miles	Masked Lapwing	dr2009	eBird Australia	2	Mount Eliza	-38.18935	145.08819	0	2017	15/09/2017	7441	VIC1788	MOUNT ELIZA	-38.19503454	145.0927097	0
771012d1-ad15-4df5-b2cc-7724e2b1639c	Vanellus (Lobipluvia) miles	Masked Lapwing	dr2009	eBird Australia	2	Devilbend Reservoir	-38.2888587	145.1036453	2	2017	19/09/2017	8158	VIC2586	TUERONG	-38.2987306	145.0967925	1
ad5ccf0d-3fd7-47b1-8514-2126f2561eb0	Vanellus (Lobipluvia) miles	Masked Lapwing	dr359	BirdLife Australia, Birdata	1	Bailbooboo Wetland, Balnarring	-38.37833	145.11972		2017	26/09/2017	7639	VIC119	BALNARRING	-38.35319795	145.1218757	1
7a38a529-8d4b-4a1f-ac8e-50fcd2586bfd	Vanellus (Lobipluvia) miles	Masked Lapwing	dr359	BirdLife Australia, Birdata	1	Tootgarook swamp - 92W	-38.37694	144.87056	2	2017	29/09/2017	11085	VIC3009	CAPEL SOUND	-38.37224908	144.874088	0
d8e3be97-6c90-4c48-a3aa-63dea7621373	Vanellus (Lobipluvia) miles	Masked Lapwing	dr359	BirdLife Australia, Birdata	1	Devilbend Reservoir: Daangean Track	-38.29917	145.11333		2017	3/10/2017	8158	VIC2586	TUERONG	-38.2987306	145.0967925	0
a5825cf5-4c61-416a-8cde-c139604a433d	Vanellus (Lobipluvia) miles	Masked Lapwing	dr359	BirdLife Australia, Birdata	1	Bittern Reservoir: Circuit Track	-38.30557	145.1202		2017	3/10/2017	8158	VIC2586	TUERONG	-38.2987306	145.0967925	0
7ed1a66a-6462-4898-b9cc-ea0560c8dbf4	Vanellus (Lobipluvia) miles	Masked Lapwing	dr359	BirdLife Australia, Birdata	1	Devil Bend NFR: Catch Drain Trail	-38.30568	145.10787		2017	3/10/2017	8158	VIC2586	TUERONG	-38.2987306	145.0967925	0
a299c39a-5416-4727-aeb5-740e2f83ea22	Vanellus (Lobipluvia) miles	Masked Lapwing	dr359	BirdLife Australia, Birdata	1	Gordon Rolfe Bushland Reserve	-38.25444	145.24083		2017	5/10/2017	7737	VIC2596	TYABB	-38.26781136	145.170123	1
5f3c44b9-5761-4012-b318-ca910bb64756	Vanellus (Lobipluvia) miles	Masked Lapwing	dr359	BirdLife Australia, Birdata	1	Gordon Rolfe Bushland Reserve	-38.25444	145.24083		2017	5/10/2017	7737	VIC2596	TYABB	-38.26781136	145.170123	1
16117804-55b2-4764-8116-052690ea9398	Vanellus (Lobipluvia) miles	Masked Lapwing	dr359	BirdLife Australia, Birdata	1	92 W	-38.37589	144.87182	2	2017	5/10/2017	11085	VIC3009	CAPEL SOUND	-38.37224908	144.874088	0
44558aa0-5321-4b00-af3b-1fc80c87e3fc	Vanellus (Lobipluvia) miles	Masked Lapwing	dr359	BirdLife Australia, Birdata	1	Warringine PkBittern CoastalN	-38.32222	145.19		2017	7/10/2017	7099	VIC248	BITTERN	-38.33678869	145.1692273	1
8ba997e9-2fed-4b54-8e18-583db29740f5	Vanellus (Lobipluvia) miles	Masked Lapwing	dr359	BirdLife Australia, Birdata	1	Bailbooboo Wetland, Balnarring	-38.37833	145.11972		2017	8/10/2017	7639	VIC119	BALNARRING	-38.35319795	145.1218757	1
0de49b4c-1d40-4ee6-a1a9-bcba3692faba	Vanellus (Lobipluvia) miles	Masked Lapwing	dr2009	eBird Australia	2	Balbirooroo Wetlands	-38.37725	145.12098	6	2017	9/10/2017	7639	VIC119	BALNARRING	-38.35319795	145.1218757	1
8a59a6c9-6d88-4bb4-9b3c-1842d671e1d8	Vanellus (Lobipluvia) miles	Masked Lapwing	dr359	BirdLife Australia, Birdata	1	Bittern Reservoir: Circuit Track	-38.30557	145.1202		2017	10/10/2017	8158	VIC2586	TUERONG	-38.2987306	145.0967925	0
fef24f09-a65b-48e6-9d16-36a80c9d6ce3	Vanellus (Lobipluvia) miles	Masked Lapwing	dr359	BirdLife Australia, Birdata	1	Tootgarook Swamp - McNaught's Property	-38.3875	144.87361		2017	11/10/2017	10952	VIC281	BONEO	-38.40990944	144.9035521	0
3521b8db-b90c-486c-b7a7-7777bced63f5	Vanellus (Lobipluvia) miles	Masked Lapwing	dr359	BirdLife Australia, Birdata	1	Balnarring Village	-38.36978	145.11906		2017	13/10/2017	7639	VIC119	BALNARRING	-38.35319795	145.1218757	0
b2ac6d6d-4739-40a7-a5ff-4da53c9d4d42	Vanellus (Lobipluvia) miles	Masked Lapwing	dr2009	eBird Australia	2	Keys Road	-38.4655184	144.9671531	2	2017	15/10/2017	10260	VIC922	FLINDERS	-38.45881221	144.9783964	0
16a3feef-9884-4d6d-9f43-d0e4c5417a05	Vanellus (Lobipluvia) miles	Masked Lapwing	dr359	BirdLife Australia, Birdata	1	Bailbooboo Wetland, Balnarring	-38.37833	145.11972		2017	15/10/2017	7639	VIC119	BALNARRING	-38.35319795	145.1218757	1
c93c248f-9859-4e41-b7f4-3852fbd97454	Vanellus (Lobipluvia) miles	Masked Lapwing	dr2009	eBird Australia	2	Hodgins Road, Tuerong	-38.2999489	145.1074648	0	2017	19/10/2017	8158	VIC2586	TUERONG	-38.2987306	145.0967925	0
594b3d90-e201-408f-b8d8-9d8c190c869b	Vanellus (Lobipluvia) miles	Masked Lapwing	dr2009	eBird Australia	2	Old White Hill Road Dromana	-38.3439226	145.0083947	2	2017	19/10/2017	9031	VIC783	DROMANA	-38.33203628	145.0097728	0
2294e9b9-4a5b-4e7a-8ee2-aa1a20753487	Vanellus (Lobipluvia) miles	Masked Lapwing	dr2009	eBird Australia	2	Browns Road Rosebud South	-38.3979132	144.9388504	2	2017	20/10/2017	10780	VIC1573	MAIN RIDGE	-38.40147148	144.968937	0
e15b8eb4-023a-4e9d-867a-85f6f987fcb2	Vanellus (Lobipluvia) miles	Masked Lapwing	dr359	BirdLife Australia, Birdata	1	Tootgarook Swamp- Sanctuary Park Reserve.	-38.37962	144.87455	2	2017	21/10/2017	11085	VIC3009	CAPEL SOUND	-38.37224908	144.874088	1
d813e19e-cf55-434e-91e7-44e798393bec	Vanellus (Lobipluvia) miles	Masked Lapwing	dr359	BirdLife Australia, Birdata	1	Briars Historic Park	-38.26778	145.04556		2017	22/10/2017	7706	VIC1798	MOUNT MARTHA	-38.27548205	145.0306429	1
07ffb4be-6d02-4b54-8df9-987a90d5d092	Vanellus (Lobipluvia) miles	Masked Lapwing	dr2009	eBird Australia	2	Keys Road	-38.4655184	144.9671531	2	2017	22/10/2017	10260	VIC922	FLINDERS	-38.45881221	144.9783964	0
007a8fdb-0eb8-4d3a-8cbe-fb058d6877d6	Vanellus (Lobipluvia) miles	Masked Lapwing	dr359	BirdLife Australia, Birdata	1	390 Baldrys Rd, main Ridge	-38.40583	144.95583		2017	23/10/2017	10780	VIC1573	MAIN RIDGE	-38.40147148	144.968937	0
ea2ceb55-94ab-4495-b06a-ba3cc400cb0f	Vanellus (Lobipluvia) miles	Masked Lapwing	dr2009	eBird Australia	2	Mount Eliza	-38.18935	145.08819	2	2017	26/10/2017	7441	VIC1788	MOUNT ELIZA	-38.19503454	145.0927097	0
65a41447-4e1d-4057-8c60-7995871fd2f3	Vanellus (Lobipluvia) miles	Masked Lapwing	dr2009	eBird Australia	2	Mt Martha	-38.26999	145.02227	4	2017	26/10/2017	7706	VIC1798	MOUNT MARTHA	-38.27548205	145.0306429	0
6d6b7d1f-00b4-4286-88fb-add2cfadeed9	Vanellus (Lobipluvia) miles	Masked Lapwing	dr2009	eBird Australia	2	Bittern Coastal Walk	-38.33061	145.19668	0	2017	29/10/2017	7099	VIC248	BITTERN	-38.33678869	145.1692273	0
572b3cef-1c59-4094-82c7-00ea4e03e317	Vanellus (Lobipluvia) miles	Masked Lapwing	dr2009	eBird Australia	2	Stumpy Gully Road Moorooduc	-38.3012534	145.1288366	10	2017	2/11/2017	8158	VIC2586	TUERONG	-38.2987306	145.0967925	0
46287a64-4aa6-4152-a67e-74fde428aed1	Vanellus (Lobipluvia) miles	Masked Lapwing	dr2009	eBird Australia	2	Flood Street Tyabb	-38.26814	145.1552081	2	2017	2/11/2017	7737	VIC2596	TYABB	-38.26781136	145.170123	0
33a997cf-7dca-40cc-9a15-9210de7051ab	Vanellus (Lobipluvia) miles	Masked Lapwing	dr2009	eBird Australia	2	Shotton Road Mornington	-38.2124679	145.0717592	2	2017	2/11/2017	7441	VIC1788	MOUNT ELIZA	-38.19503454	145.0927097	0
170485c0-575f-4d7c-b32d-13b66b563726	Vanellus (Lobipluvia) miles	Masked Lapwing	dr2009	eBird Australia	2	Old White Hill Road Dromana	-38.3439226	145.0083947	4	2017	2/11/2017	9031	VIC783	DROMANA	-38.33203628	145.0097728	0
65199676-8a88-4dad-90af-cd604b391dca	Vanellus (Lobipluvia) miles	Masked Lapwing	dr2009	eBird Australia	2	Keys Road	-38.4655184	144.9671531	2	2017	5/11/2017	10260	VIC922	FLINDERS	-38.45881221	144.9783964	0
29ab0321-3167-4e4e-b53d-f078ca072b2a	Vanellus (Lobipluvia) miles	Masked Lapwing	dr2009	eBird Australia	2	Moorooduc Quarry Flora and Fauna Reserve	-38.20692	145.10892	0	2017	5/11/2017	7441	VIC1788	MOUNT ELIZA	-38.19503454	145.0927097	1
7dc95e33-ef05-45fb-8768-a5355f58c1b6	Vanellus (Lobipluvia) miles	Masked Lapwing	dr2009	eBird Australia	2	Lesley Avenue, Point Leo	-38.4204441	145.0724459	4	2017	6/11/2017	10259	VIC2083	POINT LEO	-38.41549161	145.0698195	0
04264f80-0e52-4896-885b-6a2deb44c8e4	Vanellus (Lobipluvia) miles	Masked Lapwing	dr2009	eBird Australia	2	Keys Road	-38.4655184	144.9671531	2	2017	11/11/2017	10260	VIC922	FLINDERS	-38.45881221	144.9783964	0
8d3abba9-3a4f-4fc7-a105-b8f223cb8013	Vanellus (Lobipluvia) miles	Masked Lapwing	dr2009	eBird Australia	2	Keys Road	-38.4655184	144.9671531	2	2017	13/11/2017	10260	VIC922	FLINDERS	-38.45881221	144.9783964	0
ebb51534-25af-4cbe-82f7-27040f46c658	Vanellus (Lobipluvia) miles	Masked Lapwing	dr2009	eBird Australia	2	Mornington Peninsula National Park--Cape Schanck	-38.4932347	144.8882103	1	2017	14/11/2017	8150	VIC474	CAPE SCHANCK	-38.46024831	144.9031794	1
53151f74-7741-45fe-a35c-789e129f9d21	Vanellus (Lobipluvia) miles	Masked Lapwing	dr359	BirdLife Australia, Birdata	1	Bailbooboo Wetland, Balnarring	-38.37833	145.11972		2017	15/11/2017	7639	VIC119	BALNARRING	-38.35319795	145.1218757	1
454b421d-3ff1-4350-8fca-b6a1007b0ba5	Vanellus (Lobipluvia) miles	Masked Lapwing	dr2009	eBird Australia	2	Rawes Reserve, Point Leo, Victoria, AU (-38.42, 145.073)	-38.4201687	145.072957	2	2017	16/11/2017	10259	VIC2083	POINT LEO	-38.41549161	145.0698195	1
30d7b5c7-b316-45e1-8cc8-abd4ffc2d005	Vanellus (Lobipluvia) miles	Masked Lapwing	dr359	BirdLife Australia, Birdata	1	Tootgarook Swamp - MPS Tootgarook Wetland Reserve	-38.39887	144.8735	1	2017	16/11/2017	10952	VIC281	BONEO	-38.40990944	144.9035521	1
b61086b2-7a2c-4d63-88ab-2c3e984429f1	Vanellus (Lobipluvia) miles	Masked Lapwing	dr359	BirdLife Australia, Birdata	1	Balnarring Village	-38.36978	145.11906		2017	18/11/2017	7639	VIC119	BALNARRING	-38.35319795	145.1218757	0
0e96b8cb-9bc5-4c8c-8493-d375d9d42450	Vanellus (Lobipluvia) miles	Masked Lapwing	dr359	BirdLife Australia, Birdata	1	Bittern Reservoir: Circuit Track	-38.30557	145.1202		2017	24/11/2017	8158	VIC2586	TUERONG	-38.2987306	145.0967925	0
3c3e1a3d-0718-45bd-96bb-54f968644803	Vanellus (Lobipluvia) miles	Masked Lapwing	dr2009	eBird Australia	2	Keys Road	-38.4655184	144.9671531	2	2017	25/11/2017	10260	VIC922	FLINDERS	-38.45881221	144.9783964	0
89e77ac5-c6e5-4cb1-80b8-3bf563f4de8b	Vanellus (Lobipluvia) miles	Masked Lapwing	dr359	BirdLife Australia, Birdata	1	Kangerong Nature Conservation Reserve	-38.35972	145.04139	2	2017	26/11/2017	9013	VIC2145	RED HILL	-38.36347989	145.0160751	1
aaa9afcf-620f-459c-800a-ce307e2f2445	Vanellus (Lobipluvia) miles	Masked Lapwing	dr359	BirdLife Australia, Birdata	1	Bailbooboo Wetland, Balnarring	-38.37833	145.11972		2017	6/12/2017	7639	VIC119	BALNARRING	-38.35319795	145.1218757	1
2a5b7b2e-0841-4b41-ad73-139d4daa2439	Vanellus (Lobipluvia) miles	Masked Lapwing	dr2009	eBird Australia	2	Mt Martha	-38.26999	145.02227	0	2017	7/12/2017	7706	VIC1798	MOUNT MARTHA	-38.27548205	145.0306429	0
5e50bd87-cd01-4bdb-aa70-6c954146cb6c	Vanellus (Lobipluvia) miles	Masked Lapwing	dr359	BirdLife Australia, Birdata	1	Tyabb: McKirdys Road	-38.26944	145.215		2017	15/12/2017	7737	VIC2596	TYABB	-38.26781136	145.170123	0
0b83e1cf-db30-4733-a1e2-1775e5ef1566	Vanellus (Lobipluvia) miles	Masked Lapwing	dr359	BirdLife Australia, Birdata	1	Gordon Rolfe Bushland Reserve	-38.25444	145.24083		2017	15/12/2017	7737	VIC2596	TYABB	-38.26781136	145.170123	1
04ab5f13-fdc1-4e3f-9818-140c79ce4842	Vanellus (Lobipluvia) miles	Masked Lapwing	dr359	BirdLife Australia, Birdata	1	Bittern Reservoir: Circuit Track	-38.30557	145.1202		2017	17/12/2017	8158	VIC2586	TUERONG	-38.2987306	145.0967925	0
61ab3a80-2172-47ae-bd34-801fda00729e	Vanellus (Lobipluvia) miles	Masked Lapwing	dr359	BirdLife Australia, Birdata	1	Kangerong Flora Reserve	-38.35972	145.04278		2017	20/12/2017	9013	VIC2145	RED HILL	-38.36347989	145.0160751	1
2914de0f-ccf9-4a6d-b0e0-084d15fa98f3	Vanellus (Lobipluvia) miles	Masked Lapwing	dr359	BirdLife Australia, Birdata	1	Warringine PkBittern CoastalN	-38.32222	145.19		2017	23/12/2017	7099	VIC248	BITTERN	-38.33678869	145.1692273	1
fa018498-76f7-4542-88c1-9cafe7887815	Vanellus (Lobipluvia) miles	Masked Lapwing	dr359	BirdLife Australia, Birdata	1	Bailbooboo Wetland, Balnarring	-38.37833	145.11972		2017	26/12/2017	7639	VIC119	BALNARRING	-38.35319795	145.1218757	1
651a24ee-e8cc-4501-a8b8-fe2370cf9d03	Vanellus (Lobipluvia) miles	Masked Lapwing	dr2009	eBird Australia	2	Balbirooroo Wetlands	-38.37725	145.12098	2	2018	2/01/2018	7639	VIC119	BALNARRING	-38.35319795	145.1218757	1
829fd83e-9efe-41c3-90c4-a3470fc207a0	Vanellus (Lobipluvia) miles	Masked Lapwing	dr2009	eBird Australia	2	Balbirooroo Wetlands	-38.37725	145.12098	2	2018	3/01/2018	7639	VIC119	BALNARRING	-38.35319795	145.1218757	1
7ad1ab3c-a92b-43be-b753-d69b484ba49a	Vanellus (Lobipluvia) miles	Masked Lapwing	dr2009	eBird Australia	2	Balbirooroo Wetlands	-38.37725	145.12098	2	2018	3/01/2018	7639	VIC119	BALNARRING	-38.35319795	145.1218757	1
ef0fb879-f0c9-430d-9e4e-0ed12863d828	Vanellus (Lobipluvia) miles	Masked Lapwing	dr2009	eBird Australia	2	Balbirooroo Wetlands	-38.37725	145.12098	0	2018	4/01/2018	7639	VIC119	BALNARRING	-38.35319795	145.1218757	1
158fe027-6551-495f-b34c-8dca336c0a30	Vanellus (Lobipluvia) miles	Masked Lapwing	dr2009	eBird Australia	2	Bittern Coastal Walk	-38.33061	145.19668	4	2018	5/01/2018	7099	VIC248	BITTERN	-38.33678869	145.1692273	0
b3d50b93-f089-4a49-84a4-09f73c5168a2	Vanellus (Lobipluvia) miles	Masked Lapwing	dr2009	eBird Australia	2	Somers	-38.3928	145.16098	2	2018	8/01/2018	10688	VIC2308	SOMERS	-38.38140109	145.16097	0
aa7e8a65-08e6-465e-b773-26af9d84acfa	Vanellus (Lobipluvia) miles	Masked Lapwing	dr2009	eBird Australia	2	Seaview Rd. Tyabb	-38.2534818	145.1718807	0	2018	8/01/2018	7737	VIC2596	TYABB	-38.26781136	145.170123	0
8b8ec9d0-9e3a-4b92-9efe-02cbfc090adf	Vanellus (Lobipluvia) miles	Masked Lapwing	dr2009	eBird Australia	2	Hastings	-38.31256	145.1905	2	2018	8/01/2018	11202	VIC1136	HASTINGS	-38.29724823	145.1851805	0
7b20ea60-0e75-45fe-9df8-5615a27b2839	Vanellus (Lobipluvia) miles	Masked Lapwing	dr2009	eBird Australia	2	Flinders	-38.4759	145.02021	3	2018	8/01/2018	10260	VIC922	FLINDERS	-38.45881221	144.9783964	0
4e1885ee-4bf1-47cc-96e4-45923141a4ed	Vanellus (Lobipluvia) miles	Masked Lapwing	dr2009	eBird Australia	2	Crib Point	-38.36354	145.2056	2	2018	8/01/2018	7079	VIC672	CRIB POINT	-38.35251037	145.2029762	0
04fd67be-246d-4707-b8cb-ddd73062c060	Vanellus (Lobipluvia) miles	Masked Lapwing	dr2009	eBird Australia	2	Mushroom Reef Marine Sanctuary	-38.4816509	145.016318	2	2018	8/01/2018	10260	VIC922	FLINDERS	-38.45881221	144.9783964	1
949288d6-9b09-4c28-941c-e04c255bb393	Vanellus (Lobipluvia) miles	Masked Lapwing	dr2009	eBird Australia	2	Mornington	-38.23548	145.04699	2	2018	9/01/2018	6647	VIC1757	MORNINGTON	-38.23029402	145.0600769	0
2c3107c1-7e82-4227-ba02-c2bc6acc1570	Vanellus (Lobipluvia) miles	Masked Lapwing	dr2009	eBird Australia	2	Upsandowns Road Dromana	-38.3168617	145.0442076	8	2018	9/01/2018	9031	VIC783	DROMANA	-38.33203628	145.0097728	0
abd7982a-035d-4d98-a747-cce4da529d5e	Vanellus (Lobipluvia) miles	Masked Lapwing	dr2009	eBird Australia	2	Balbirooroo Wetlands	-38.37725	145.12098	2	2018	10/01/2018	7639	VIC119	BALNARRING	-38.35319795	145.1218757	1
c39ba5a6-ee19-4e82-801f-42eda3cff006	Vanellus (Lobipluvia) miles	Masked Lapwing	dr2009	eBird Australia	2	Mt Martha	-38.26999	145.02227	0	2018	12/01/2018	7706	VIC1798	MOUNT MARTHA	-38.27548205	145.0306429	0
ea6b44fb-e135-4ed7-9066-5226438b6395	Vanellus (Lobipluvia) miles	Masked Lapwing	dr2009	eBird Australia	2	The Briars	-38.2663542	145.0479412	2	2018	14/01/2018	7706	VIC1798	MOUNT MARTHA	-38.27548205	145.0306429	0
dc987f3b-1d84-4cd1-902b-9126aa18affd	Vanellus (Lobipluvia) miles	Masked Lapwing	dr2009	eBird Australia	2	Coolart	-38.3869777	145.1411913	2	2018	14/01/2018	10688	VIC2308	SOMERS	-38.38140109	145.16097	0
ffd7086c-4c85-4c5e-99a2-f171fa7b39b1	Vanellus (Lobipluvia) miles	Masked Lapwing	dr359	BirdLife Australia, Birdata	1	Coolart - Lagoon	-38.38417	145.14167	2	2018	15/01/2018	10688	VIC2308	SOMERS	-38.38140109	145.16097	1
9dc6dcaf-59a7-4ce0-a881-36cee47555bd	Vanellus (Lobipluvia) miles	Masked Lapwing	dr359	BirdLife Australia, Birdata	1	Woods Reserve Tuerong	-38.28583	145.08	1	2018	15/01/2018	8158	VIC2586	TUERONG	-38.2987306	145.0967925	1
9890dfe9-f3e9-4fd3-9ff8-5c9b342fac5e	Vanellus (Lobipluvia) miles	Masked Lapwing	dr2009	eBird Australia	2	Flood Street Tyabb	-38.26814	145.1552081	2	2018	15/01/2018	7737	VIC2596	TYABB	-38.26781136	145.170123	0
5ecc64eb-01ee-4565-8749-c5abc9656e3a	Vanellus (Lobipluvia) miles	Masked Lapwing	dr2009	eBird Australia	2	Stumpy Gully Road Moorooduc	-38.3012534	145.1288366	2	2018	15/01/2018	8158	VIC2586	TUERONG	-38.2987306	145.0967925	0
11e9c9dc-6a7c-478f-9e22-941f597897f5	Vanellus (Lobipluvia) miles	Masked Lapwing	dr2009	eBird Australia	2	Woods Reserve Tuerong	-38.28575	145.08012	1	2018	15/01/2018	8158	VIC2586	TUERONG	-38.2987306	145.0967925	1
26aa969c-d43e-4e1c-bbef-b3149cc3e121	Vanellus (Lobipluvia) miles	Masked Lapwing	dr2009	eBird Australia	2	Devilbend Reservoir	-38.2786601	145.1000297	6	2018	16/01/2018	8158	VIC2586	TUERONG	-38.2987306	145.0967925	1
3295758b-2b68-46b7-8efb-1552b36715d0	Vanellus (Lobipluvia) miles	Masked Lapwing	dr2009	eBird Australia	2	The Briars	-38.2663542	145.0479412	2	2018	17/01/2018	7706	VIC1798	MOUNT MARTHA	-38.27548205	145.0306429	0
13c5ec5b-db11-4833-89e4-76fc435468f0	Vanellus (Lobipluvia) miles	Masked Lapwing	dr2009	eBird Australia	2	Coolart	-38.3869777	145.1411913	2	2018	17/01/2018	10688	VIC2308	SOMERS	-38.38140109	145.16097	0
2bdbfb59-2642-4285-aeb4-67fbdba92668	Vanellus (Lobipluvia) miles	Masked Lapwing	dr2009	eBird Australia	2	Devilbend Reservoir	-38.2786601	145.1000297	3	2018	20/01/2018	8158	VIC2586	TUERONG	-38.2987306	145.0967925	1
32bb0fda-ddb4-4eaf-9689-fcec7f4afb9a	Vanellus (Lobipluvia) miles	Masked Lapwing	dr2009	eBird Australia	2	Balbirooroo Wetlands	-38.37725	145.12098	2	2018	21/01/2018	7639	VIC119	BALNARRING	-38.35319795	145.1218757	1
c62c6084-8a31-44b7-9885-66965cfcbb42	Vanellus (Lobipluvia) miles	Masked Lapwing	dr359	BirdLife Australia, Birdata	1	Tootgarook Swamp - South Wetland Reserve	-38.39889	144.87278	1	2018	23/01/2018	10952	VIC281	BONEO	-38.40990944	144.9035521	1
051e0d03-de44-4288-b004-7e12a4831831	Vanellus (Lobipluvia) miles	Masked Lapwing	dr2009	eBird Australia	2	Flood Street Tyabb	-38.26814	145.1552081	2	2018	23/01/2018	7737	VIC2596	TYABB	-38.26781136	145.170123	0
cf502f42-3e57-43b8-86ae-bef526f84782	Vanellus (Lobipluvia) miles	Masked Lapwing	dr359	BirdLife Australia, Birdata	1	Bailbooboo Wetland, Balnarring	-38.37833	145.11972		2018	26/01/2018	7639	VIC119	BALNARRING	-38.35319795	145.1218757	1
c4fcbca4-0712-4a3d-902b-0f33560d0893	Vanellus (Lobipluvia) miles	Masked Lapwing	dr2009	eBird Australia	2	Rosebud	-38.3642201	144.8988104	2	2018	27/01/2018	11084	VIC2199	ROSEBUD	-38.37372184	144.9135956	0
5ab528d2-9116-4a26-8869-ee83d7726aaa	Vanellus (Lobipluvia) miles	Masked Lapwing	dr2009	eBird Australia	2	Balbirooroo Wetlands	-38.37725	145.12098	6	2018	31/01/2018	7639	VIC119	BALNARRING	-38.35319795	145.1218757	1
eb7247c7-f2de-477d-9fcd-dcf04a40f753	Vanellus (Lobipluvia) miles	Masked Lapwing	dr2009	eBird Australia	2	Balbirooroo Wetlands	-38.37725	145.12098	3	2018	4/02/2018	7639	VIC119	BALNARRING	-38.35319795	145.1218757	1
b61a62a9-aa65-4049-8538-627d34d9a419	Vanellus (Lobipluvia) miles	Masked Lapwing	dr2009	eBird Australia	2	Sorrento	-38.33788	144.74006	2	2018	6/02/2018	7409	VIC2311	SORRENTO	-38.34462725	144.7419629	0
28794eb3-4e46-4c01-8e3d-2f037d1265ee	Vanellus (Lobipluvia) miles	Masked Lapwing	dr359	BirdLife Australia, Birdata	1	Devilbend Reservoir: Daangean Track	-38.29917	145.11333		2018	6/02/2018	8158	VIC2586	TUERONG	-38.2987306	145.0967925	0
1f979e94-4c58-4fbb-a187-9388c287ab17	Vanellus (Lobipluvia) miles	Masked Lapwing	dr2009	eBird Australia	2	Sorrento	-38.33788	144.74006	2	2018	6/02/2018	7409	VIC2311	SORRENTO	-38.34462725	144.7419629	0
0c5f2268-f872-49d3-83a2-72d11b5def44	Vanellus (Lobipluvia) miles	Masked Lapwing	dr359	BirdLife Australia, Birdata	1	Bittern Reservoir: Circuit Track	-38.30557	145.1202		2018	6/02/2018	8158	VIC2586	TUERONG	-38.2987306	145.0967925	0
262bd80e-9afb-444d-b243-49596432ea14	Vanellus (Lobipluvia) miles	Masked Lapwing	dr2009	eBird Australia	2	Mt Martha	-38.26999	145.02227	2	2018	9/02/2018	7706	VIC1798	MOUNT MARTHA	-38.27548205	145.0306429	0
c191c5fb-fd3d-4cdf-ba67-e183ab0e665c	Vanellus (Lobipluvia) miles	Masked Lapwing	dr2009	eBird Australia	2	2275 Mornington Flinders Road, Flinders, Victoria	-38.4679167	144.9990463	2	2018	11/02/2018	10260	VIC922	FLINDERS	-38.45881221	144.9783964	0
1354092c-893a-4154-8935-fdbf750d56b1	Vanellus (Lobipluvia) miles	Masked Lapwing	dr2009	eBird Australia	2	Coolart	-38.3869777	145.1411913	2	2018	11/02/2018	10688	VIC2308	SOMERS	-38.38140109	145.16097	0
ade8800f-961a-4b40-812b-12bec37bb2ce	Vanellus (Lobipluvia) miles	Masked Lapwing	dr2009	eBird Australia	2	Coolart	-38.3869777	145.1411913	0	2018	13/02/2018	10688	VIC2308	SOMERS	-38.38140109	145.16097	0
486d6d7f-4ab4-4700-aaa4-23547d3a7a7a	Vanellus (Lobipluvia) miles	Masked Lapwing	dr359	BirdLife Australia, Birdata	1	Merricks Beach Foreshore Res	-38.40028	145.10694		2018	13/02/2018	10251	VIC1657	MERRICKS BEACH	-38.39392479	145.1069925	1
33d2ffb4-0d43-41cf-a111-9f0a65d520d2	Vanellus (Lobipluvia) miles	Masked Lapwing	dr359	BirdLife Australia, Birdata	1	Devil Bend NFR: Catch Drain Trail	-38.30568	145.10787		2018	17/02/2018	8158	VIC2586	TUERONG	-38.2987306	145.0967925	0
6aa4bc9c-cdbd-41c7-974f-702dc447d466	Vanellus (Lobipluvia) miles	Masked Lapwing	dr359	BirdLife Australia, Birdata	1	Bailbooboo Wetland, Balnarring	-38.37833	145.11972		2018	18/02/2018	7639	VIC119	BALNARRING	-38.35319795	145.1218757	1
638de6ce-2509-4e94-b33d-ff92f5fcaa42	Vanellus (Lobipluvia) miles	Masked Lapwing	dr359	BirdLife Australia, Birdata	1	Coolart - Lagoon	-38.38417	145.14167	2	2018	19/02/2018	10688	VIC2308	SOMERS	-38.38140109	145.16097	1
d4fd9c63-7a37-4c45-86d3-9eba149e50ac	Vanellus (Lobipluvia) miles	Masked Lapwing	dr2009	eBird Australia	2	Stumpy Gully Road Moorooduc	-38.3012534	145.1288366	0	2018	21/02/2018	8158	VIC2586	TUERONG	-38.2987306	145.0967925	0
99491753-c07e-47fc-954a-da8cba1931c0	Vanellus (Lobipluvia) miles	Masked Lapwing	dr2009	eBird Australia	2	Flood Street Tyabb	-38.26814	145.1552081	2	2018	21/02/2018	7737	VIC2596	TYABB	-38.26781136	145.170123	0
63b15961-1eb6-43fe-ac0e-e18b9af3264a	Vanellus (Lobipluvia) miles	Masked Lapwing	dr2009	eBird Australia	2	Somerville	-38.22361	145.17694	2	2018	27/02/2018	7787	VIC2310	SOMERVILLE	-38.23213352	145.2006655	0
5a3d8ac5-cbdf-4571-89ac-fd8383070ba1	Vanellus (Lobipluvia) miles	Masked Lapwing	dr2009	eBird Australia	2	Hastings	-38.31256	145.1905	0	2018	27/02/2018	11202	VIC1136	HASTINGS	-38.29724823	145.1851805	0
cea53b31-c4af-45cc-aca6-1a93a0e6afcc	Vanellus (Lobipluvia) miles	Masked Lapwing	dr2009	eBird Australia	2	The Briars--Chechingurk Hide	-38.26908	145.04702	4	2018	28/02/2018	7706	VIC1798	MOUNT MARTHA	-38.27548205	145.0306429	0
9b7c6e38-be43-4eb8-9bff-42b59c2c7680	Vanellus (Lobipluvia) miles	Masked Lapwing	dr359	BirdLife Australia, Birdata	1	Chechingurk Hide	-38.26917	145.04694	4	2018	28/02/2018	7706	VIC1798	MOUNT MARTHA	-38.27548205	145.0306429	0
b77e1e21-254c-4386-b6fb-064b81e1f75e	Vanellus (Lobipluvia) miles	Masked Lapwing	dr2009	eBird Australia	2	Mornington	-38.23548	145.04699	2	2018	2/03/2018	6647	VIC1757	MORNINGTON	-38.23029402	145.0600769	0
22d66563-7888-4e47-8313-44c8ac2508d8	Vanellus (Lobipluvia) miles	Masked Lapwing	dr2009	eBird Australia	2	Flood Street Tyabb	-38.26814	145.1552081	2	2018	2/03/2018	7737	VIC2596	TYABB	-38.26781136	145.170123	0
8a2239a3-21c9-46b4-b99c-f5fa9764c0de	Vanellus (Lobipluvia) miles	Masked Lapwing	dr359	BirdLife Australia, Birdata	1	Devilbend Reservoir: Daangean Track	-38.29917	145.11333		2018	3/03/2018	8158	VIC2586	TUERONG	-38.2987306	145.0967925	0
76d6318b-8697-44ce-9bbf-f23faf3e1471	Vanellus (Lobipluvia) miles	Masked Lapwing	dr359	BirdLife Australia, Birdata	1	Bittern Reservoir: Circuit Track	-38.30557	145.1202		2018	3/03/2018	8158	VIC2586	TUERONG	-38.2987306	145.0967925	0
17926dca-c891-4de3-ae81-def407c3e3ee	Vanellus (Lobipluvia) miles	Masked Lapwing	dr359	BirdLife Australia, Birdata	1	Merricks Beach Foreshore Res	-38.40028	145.10694		2018	4/03/2018	10251	VIC1657	MERRICKS BEACH	-38.39392479	145.1069925	1
9916e519-123f-40b9-b0ee-0d546f0d4c53	Vanellus (Lobipluvia) miles	Masked Lapwing	dr2009	eBird Australia	2	Baxter 1' Cell	-38.19166	145.15833	2	2018	6/03/2018	7245	VIC168	BAXTER	-38.20118108	145.1531001	0
6ebfe5df-00e8-4e23-8861-7b50dbb9b32a	Vanellus (Lobipluvia) miles	Masked Lapwing	dr2009	eBird Australia	2	Upsandowns Road Dromana	-38.3168617	145.0442076	3	2018	6/03/2018	9031	VIC783	DROMANA	-38.33203628	145.0097728	0
473168bc-4098-4fb5-9930-6ef3f95a4c4d	Vanellus (Lobipluvia) miles	Masked Lapwing	dr2009	eBird Australia	2	Hastings Foreshore Reserve	-38.3022469	145.1950228	0	2018	10/03/2018	11202	VIC1136	HASTINGS	-38.29724823	145.1851805	1
fa0c058f-500e-4f2f-b845-c2fa4e8c6ce4	Vanellus (Lobipluvia) miles	Masked Lapwing	dr2009	eBird Australia	2	Tyabb (Westernport) Airport	-38.2583345	145.1932955	2	2018	11/03/2018	7737	VIC2596	TYABB	-38.26781136	145.170123	0
e2a7ab36-80ff-4ed5-a9b4-8e6997bacfd9	Vanellus (Lobipluvia) miles	Masked Lapwing	dr2009	eBird Australia	2	Coolart	-38.3869777	145.1411913	2	2018	12/03/2018	10688	VIC2308	SOMERS	-38.38140109	145.16097	0
e1542f9a-dfe2-450b-9143-988d999d47bf	Vanellus (Lobipluvia) miles	Masked Lapwing	dr2009	eBird Australia	2	Hastings Foreshore Reserve	-38.3022469	145.1950228	0	2018	13/03/2018	11202	VIC1136	HASTINGS	-38.29724823	145.1851805	1
24e76796-33c3-4cba-944f-f47a948f70be	Vanellus (Lobipluvia) miles	Masked Lapwing	dr2009	eBird Australia	2	Stumpy Gully Road Moorooduc	-38.3012534	145.1288366	2	2018	15/03/2018	8158	VIC2586	TUERONG	-38.2987306	145.0967925	0
b81afa89-5c74-4bdd-aa3e-5a56871f0500	Vanellus (Lobipluvia) miles	Masked Lapwing	dr359	BirdLife Australia, Birdata	1	Coolart - Lagoon	-38.38417	145.14167	1	2018	19/03/2018	10688	VIC2308	SOMERS	-38.38140109	145.16097	1
872ecfe4-eb07-4bfc-998c-a52a37c2a95a	Vanellus (Lobipluvia) miles	Masked Lapwing	dr2009	eBird Australia	2	Stumpy Gully Road Moorooduc	-38.3012534	145.1288366	1	2018	22/03/2018	8158	VIC2586	TUERONG	-38.2987306	145.0967925	0
7449dec8-3be2-48a8-a402-c1a1815d079e	Vanellus (Lobipluvia) miles	Masked Lapwing	dr2009	eBird Australia	2	Flood Street Tyabb	-38.26814	145.1552081	2	2018	22/03/2018	7737	VIC2596	TYABB	-38.26781136	145.170123	0
0743c260-ff31-4b60-a8bd-53e23088c61b	Vanellus (Lobipluvia) miles	Masked Lapwing	dr359	BirdLife Australia, Birdata	1	Devilbend Reservoir: Daangean Track	-38.29917	145.11333		2018	23/03/2018	8158	VIC2586	TUERONG	-38.2987306	145.0967925	0
d3e65e2a-5ea8-48c8-b0a5-0e190d14c6e7	Vanellus (Lobipluvia) miles	Masked Lapwing	dr2009	eBird Australia	2	Hastings	-38.31256	145.1905	2	2018	26/03/2018	11202	VIC1136	HASTINGS	-38.29724823	145.1851805	0
b5b7a74c-45c7-482d-8f28-304d55401a67	Vanellus (Lobipluvia) miles	Masked Lapwing	dr2009	eBird Australia	2	Seaview Rd. Tyabb	-38.2534818	145.1718807	4	2018	26/03/2018	7737	VIC2596	TYABB	-38.26781136	145.170123	0
753aa96e-5112-4723-8f14-977e50f7491c	Vanellus (Lobipluvia) miles	Masked Lapwing	dr2009	eBird Australia	2	Crib Point	-38.36354	145.2056	3	2018	26/03/2018	7079	VIC672	CRIB POINT	-38.35251037	145.2029762	0
93b0fc01-42e0-4724-827b-a2d46b52c830	Vanellus (Lobipluvia) miles	Masked Lapwing	dr2009	eBird Australia	2	Mornington	-38.23548	145.04699	2	2018	28/03/2018	6647	VIC1757	MORNINGTON	-38.23029402	145.0600769	0
92a142bd-d7ef-4596-96da-7837b70bf331	Vanellus (Lobipluvia) miles	Masked Lapwing	dr359	BirdLife Australia, Birdata	1	Bittern Reservoir: Circuit Track	-38.30557	145.1202		2018	28/03/2018	8158	VIC2586	TUERONG	-38.2987306	145.0967925	0
a13dffab-4078-49c7-bf23-ee2d74cc7bef	Vanellus (Lobipluvia) miles	Masked Lapwing	dr359	BirdLife Australia, Birdata	1	Balnarring Village	-38.36978	145.11906		2018	4/04/2018	7639	VIC119	BALNARRING	-38.35319795	145.1218757	0
87750d07-b884-40da-aa87-bca646d4161f	Vanellus (Lobipluvia) miles	Masked Lapwing	dr359	BirdLife Australia, Birdata	1	Warringine PkBittern CoastalN	-38.32222	145.19		2018	6/04/2018	7099	VIC248	BITTERN	-38.33678869	145.1692273	1
059b25a9-9bd0-4d90-90c7-b362de56822d	Vanellus (Lobipluvia) miles	Masked Lapwing	dr2009	eBird Australia	2	Devilbend Reservoir	-38.2888587	145.1036453	47	2018	6/04/2018	8158	VIC2586	TUERONG	-38.2987306	145.0967925	1
f641c66f-9ba6-4744-873d-5c62a50a161d	Vanellus (Lobipluvia) miles	Masked Lapwing	dr2009	eBird Australia	2	Flinders Foreshore	-38.47554	145.02506	2	2018	7/04/2018	10260	VIC922	FLINDERS	-38.45881221	144.9783964	0
d96cd7c6-dda5-45c1-8a68-1d68e6a4c2e3	Vanellus (Lobipluvia) miles	Masked Lapwing	dr359	BirdLife Australia, Birdata	1	Devil Bend NFR: Catch Drain Trail	-38.30568	145.10787		2018	7/04/2018	8158	VIC2586	TUERONG	-38.2987306	145.0967925	0
c5b0a9fd-eac9-4e05-8d05-807ee222d314	Vanellus (Lobipluvia) miles	Masked Lapwing	dr2009	eBird Australia	2	Tootgarook Swamp	-38.37805	144.87352	4	2018	7/04/2018	11085	VIC3009	CAPEL SOUND	-38.37224908	144.874088	0
62b12720-a8f9-4296-a72d-94e34d9bb7b8	Vanellus (Lobipluvia) miles	Masked Lapwing	dr359	BirdLife Australia, Birdata	1	Bittern Reservoir: Circuit Track	-38.30557	145.1202		2018	7/04/2018	8158	VIC2586	TUERONG	-38.2987306	145.0967925	0
938bb7ed-f38b-40b8-8cb5-7b0c8f320bdc	Vanellus (Lobipluvia) miles	Masked Lapwing	dr2009	eBird Australia	2	Moorooduc Quarry Flora and Fauna Reserve	-38.20692	145.10892	0	2018	8/04/2018	7441	VIC1788	MOUNT ELIZA	-38.19503454	145.0927097	1
e6eecdf6-deee-4cb2-afb6-2d8de347cf68	Vanellus (Lobipluvia) miles	Masked Lapwing	dr2009	eBird Australia	2	Portsea Lagoon Wildlife Sanctuary	-38.3285614	144.7137809	2	2018	10/04/2018	10036	VIC2109	PORTSEA	-38.32267921	144.7001693	1
4c71eede-eaf9-4334-bfd8-643bc4f4bd9b	Vanellus (Lobipluvia) miles	Masked Lapwing	dr2009	eBird Australia	2	Pt Leo	-38.4201	145.07514	8	2018	11/04/2018	10259	VIC2083	POINT LEO	-38.41549161	145.0698195	0
d0588d4f-64d5-43b6-93b0-de6482ba09c4	Vanellus (Lobipluvia) miles	Masked Lapwing	dr359	BirdLife Australia, Birdata	1	MWrbm Tootgarook Swamp - A McNaughts lake	-38.38861	144.87472	1	2018	16/04/2018	10952	VIC281	BONEO	-38.40990944	144.9035521	1
d32e2913-b7a2-4b51-9c34-3d772c991a9a	Vanellus (Lobipluvia) miles	Masked Lapwing	dr359	BirdLife Australia, Birdata	1	Tootgarook Swamp - South Wetland Reserve	-38.39889	144.87278	2	2018	24/04/2018	10952	VIC281	BONEO	-38.40990944	144.9035521	1
8ca12051-c255-4fdd-b893-ba76321fba68	Vanellus (Lobipluvia) miles	Masked Lapwing	dr2009	eBird Australia	2	Cape Schanck Private Property (restricted access)	-38.47022	144.89792	1	2018	25/04/2018	8150	VIC474	CAPE SCHANCK	-38.46024831	144.9031794	1
bbdb8608-b47d-4c32-85fd-a02aac35f4fa	Vanellus (Lobipluvia) miles	Masked Lapwing	dr2009	eBird Australia	2	Coolart	-38.3869777	145.1411913	2	2018	26/04/2018	10688	VIC2308	SOMERS	-38.38140109	145.16097	0
87ad7b08-ada6-4c26-a7fb-4bcf7b84de3d	Vanellus (Lobipluvia) miles	Masked Lapwing	dr2009	eBird Australia	2	Tootgarook Swamp	-38.37805	144.87352	4	2018	27/04/2018	11085	VIC3009	CAPEL SOUND	-38.37224908	144.874088	0
ceaf3771-9362-4170-8be5-487e684b4287	Vanellus (Lobipluvia) miles	Masked Lapwing	dr2009	eBird Australia	2	The Briars	-38.2663542	145.0479412	2	2018	28/04/2018	7706	VIC1798	MOUNT MARTHA	-38.27548205	145.0306429	0
4976ab54-be95-4c95-ae2a-5218ffb0c4cd	Vanellus (Lobipluvia) miles	Masked Lapwing	dr2009	eBird Australia	2	The Briars	-38.2663542	145.0479412	0	2018	28/04/2018	7706	VIC1798	MOUNT MARTHA	-38.27548205	145.0306429	0
4563524f-30f5-44c5-8f10-c890954e7aaa	Vanellus (Lobipluvia) miles	Masked Lapwing	dr2009	eBird Australia	2	The Briars	-38.2663542	145.0479412	0	2018	28/04/2018	7706	VIC1798	MOUNT MARTHA	-38.27548205	145.0306429	0
afa4bd75-018e-4dca-8121-f1c4a8849353	Vanellus (Lobipluvia) miles	Masked Lapwing	dr2009	eBird Australia	2	Coolart	-38.3869777	145.1411913	0	2018	1/05/2018	10688	VIC2308	SOMERS	-38.38140109	145.16097	0
eb610523-5181-4eba-959e-7688d9f6a5d5	Vanellus (Lobipluvia) miles	Masked Lapwing	dr2009	eBird Australia	2	Shotton Road Mornington	-38.2124679	145.0717592	0	2018	4/05/2018	7441	VIC1788	MOUNT ELIZA	-38.19503454	145.0927097	0
15951b94-fc9c-4ce0-a066-b4d1761bb650	Vanellus (Lobipluvia) miles	Masked Lapwing	dr2009	eBird Australia	2	Flood Street Tyabb	-38.26814	145.1552081	0	2018	4/05/2018	7737	VIC2596	TYABB	-38.26781136	145.170123	0
fdd380ee-414a-4803-9636-5293bdbbc6c1	Vanellus (Lobipluvia) miles	Masked Lapwing	dr2009	eBird Australia	2	Balbirooroo Wetlands	-38.37725	145.12098	0	2018	5/05/2018	7639	VIC119	BALNARRING	-38.35319795	145.1218757	1
bac8895c-81bc-453a-aa10-0e104e78c48f	Vanellus (Lobipluvia) miles	Masked Lapwing	dr2009	eBird Australia	2	The Briars	-38.2663542	145.0479412	2	2018	5/05/2018	7706	VIC1798	MOUNT MARTHA	-38.27548205	145.0306429	0
d3563dc1-0c4d-4e2c-a0a2-36f25b08b809	Vanellus (Lobipluvia) miles	Masked Lapwing	dr2009	eBird Australia	2	Safety Beach	-38.3190054	144.9862039	2	2018	6/05/2018	7096	VIC2224	SAFETY BEACH	-38.31538077	145.000139	1
f2c55ef9-c606-415b-bb86-e8a307a8b9cf	Vanellus (Lobipluvia) miles	Masked Lapwing	dr359	BirdLife Australia, Birdata	1	Tanti Ck (Mouth)	-38.21361	145.04306	2	2018	8/05/2018	6647	VIC1757	MORNINGTON	-38.23029402	145.0600769	0
b03c0bc4-47a3-421b-8875-7fd6d5265212	Vanellus (Lobipluvia) miles	Masked Lapwing	dr2009	eBird Australia	2	Tanti Ck (Mouth)	-38.21372	145.043163	2	2018	8/05/2018	6647	VIC1757	MORNINGTON	-38.23029402	145.0600769	0
cc8c70bb-2115-4057-9c1c-4e69fbe683eb	Vanellus (Lobipluvia) miles	Masked Lapwing	dr359	BirdLife Australia, Birdata	1	Briars Firetrail Woodland Walk	-38.26639	145.04444		2018	9/05/2018	7706	VIC1798	MOUNT MARTHA	-38.27548205	145.0306429	0
ad480b51-f2cf-4851-991f-e5da5f06137b	Vanellus (Lobipluvia) miles	Masked Lapwing	dr2009	eBird Australia	2	The Briars	-38.2663542	145.0479412	3	2018	9/05/2018	7706	VIC1798	MOUNT MARTHA	-38.27548205	145.0306429	0
796fbe28-f0f7-48e9-a31e-2825be0f18f4	Vanellus (Lobipluvia) miles	Masked Lapwing	dr2009	eBird Australia	2	Portsea Lagoon Wildlife Sanctuary	-38.3285614	144.7137809	1	2018	12/05/2018	10036	VIC2109	PORTSEA	-38.32267921	144.7001693	1
a2fefe7c-ca62-4555-a327-f11ad2965dee	Vanellus (Lobipluvia) miles	Masked Lapwing	dr2009	eBird Australia	2	Bittern Coastal Wetlands Boardwalk, Bittern, Victoria, AU (-38.337, 145.202)	-38.3372092	145.2018656	0	2018	20/05/2018	7099	VIC248	BITTERN	-38.33678869	145.1692273	1
d8ffeb30-c474-4ca2-9f30-01fc0970e9c4	Vanellus (Lobipluvia) miles	Masked Lapwing	dr2009	eBird Australia	2	Dam adjacent to Balbirooroo Wetland	-38.3788	145.119	4	2018	27/05/2018	7639	VIC119	BALNARRING	-38.35319795	145.1218757	1
cfb7d057-6acf-48c7-bc34-f5ad976155db	Vanellus (Lobipluvia) miles	Masked Lapwing	dr2009	eBird Australia	2	Stumpy Gully Road Moorooduc	-38.3012534	145.1288366	3	2018	31/05/2018	8158	VIC2586	TUERONG	-38.2987306	145.0967925	0
b3ad57a7-c61e-413e-ac7d-67a182dd7d70	Vanellus (Lobipluvia) miles	Masked Lapwing	dr2009	eBird Australia	2	Flood Street Tyabb	-38.26814	145.1552081	2	2018	31/05/2018	7737	VIC2596	TYABB	-38.26781136	145.170123	0
bf428dd6-811f-438a-8b34-266a88302ee5	Vanellus (Lobipluvia) miles	Masked Lapwing	dr359	BirdLife Australia, Birdata	1	MWrbm Devilbend Reservoir	-38.28458	145.10124	60	2018	3/06/2018	8158	VIC2586	TUERONG	-38.2987306	145.0967925	1
be807421-df11-4b66-b720-e18080103525	Vanellus (Lobipluvia) miles	Masked Lapwing	dr2009	eBird Australia	2	Upsandowns Road Dromana	-38.3168617	145.0442076	4	2018	5/06/2018	9031	VIC783	DROMANA	-38.33203628	145.0097728	0
2c6a8c25-220e-49e8-b006-17a2730a6d1f	Vanellus (Lobipluvia) miles	Masked Lapwing	dr2009	eBird Australia	2	31 Blacks Camp Road, Somerville, Victoria, AU (-38.231, 145.169)	-38.2311477	145.1689046	2	2018	11/06/2018	7787	VIC2310	SOMERVILLE	-38.23213352	145.2006655	0
faf5e692-f098-4c25-9d5e-f67357adc2f0	Vanellus (Lobipluvia) miles	Masked Lapwing	dr359	BirdLife Australia, Birdata	1	J A Babington & Westernport Reserves	-38.29778	145.19111		2018	13/06/2018	11202	VIC1136	HASTINGS	-38.29724823	145.1851805	1
7ad794e5-d5ea-4fcf-9d82-75b6a5ea9bba	Vanellus (Lobipluvia) miles	Masked Lapwing	dr2009	eBird Australia	2	Hastings	-38.31256	145.1905	2	2018	25/06/2018	11202	VIC1136	HASTINGS	-38.29724823	145.1851805	0
595b0803-bc35-479d-ba80-aebc24d5a6d2	Vanellus (Lobipluvia) miles	Masked Lapwing	dr2009	eBird Australia	2	Crib Point	-38.36354	145.2056	2	2018	25/06/2018	7079	VIC672	CRIB POINT	-38.35251037	145.2029762	0
15ffe945-5535-44c7-a0d3-bd8f819cd448	Vanellus (Lobipluvia) miles	Masked Lapwing	dr2009	eBird Australia	2	Flinders	-38.4759	145.02021	2	2018	25/06/2018	10260	VIC922	FLINDERS	-38.45881221	144.9783964	0
31c0feb4-2acb-439b-b33c-db4f1f7e23a0	Vanellus (Lobipluvia) miles	Masked Lapwing	dr2009	eBird Australia	2	Hastings Foreshore Reserve	-38.3022469	145.1950228	7	2018	26/06/2018	11202	VIC1136	HASTINGS	-38.29724823	145.1851805	1
4c7af53d-6842-49e6-ae84-b0891481caa6	Vanellus (Lobipluvia) miles	Masked Lapwing	dr359	BirdLife Australia, Birdata	1	Tootgarook Swamp- Sanctuary Park Reserve.	-38.37962	144.87455	2	2018	27/06/2018	11085	VIC3009	CAPEL SOUND	-38.37224908	144.874088	1
e98e9e98-c784-47a5-87c6-58b8979dacf7	Vanellus (Lobipluvia) miles	Masked Lapwing	dr359	BirdLife Australia, Birdata	1	HMAS Cerberus (Settling Pond 2)	-38.37592	145.17783	2	2018	30/06/2018	10687	VIC1187	HMAS CERBERUS	-38.39129753	145.2004879	0
6ee05b74-184b-44d3-8ea0-c025eeed8a1c	Vanellus (Lobipluvia) miles	Masked Lapwing	dr2009	eBird Australia	2	HMAS Cerberus (Settling Pond 2)	-38.375377	145.178159	2	2018	30/06/2018	10687	VIC1187	HMAS CERBERUS	-38.39129753	145.2004879	0
a56c3bb1-f901-47df-9e3b-3afb51c8df11	Vanellus (Lobipluvia) miles	Masked Lapwing	dr2009	eBird Australia	2	Balcombe Estuary, Mt Martha	-38.26466	145.01747	0	2018	2/07/2018	7706	VIC1798	MOUNT MARTHA	-38.27548205	145.0306429	0
dd70d48a-41c2-487b-8f20-e9ad34275f0e	Vanellus (Lobipluvia) miles	Masked Lapwing	dr359	BirdLife Australia, Birdata	1	Tootgarook Swamp - Tern Ave Wetland	-38.37583	144.86333	2	2018	13/07/2018	11085	VIC3009	CAPEL SOUND	-38.37224908	144.874088	1
bd186426-ba09-4577-99ee-3725cd804279	Vanellus (Lobipluvia) miles	Masked Lapwing	dr359	BirdLife Australia, Birdata	1	Devilbend (Nth of Hodgins Rd)	-38.29694	145.11556	15	2018	15/07/2018	8158	VIC2586	TUERONG	-38.2987306	145.0967925	0
58c064e3-b676-4754-bb3f-d10dd60d0511	Vanellus (Lobipluvia) miles	Masked Lapwing	dr2009	eBird Australia	2	Devilbend Reservoir (Hodgins Rd)	-38.300339	145.115578	15	2018	15/07/2018	8158	VIC2586	TUERONG	-38.2987306	145.0967925	1
a3cfbb85-e68f-402b-9b9b-975b28c4811e	Vanellus (Lobipluvia) miles	Masked Lapwing	dr2009	eBird Australia	2	Stumpy Gully Road Moorooduc	-38.3012534	145.1288366	2	2018	25/07/2018	8158	VIC2586	TUERONG	-38.2987306	145.0967925	0
1919e7a0-59aa-4595-a229-f38864e23610	Vanellus (Lobipluvia) miles	Masked Lapwing	dr359	BirdLife Australia, Birdata	1	Hastings boat ramp	-38.31034	145.19794	1	2018	25/07/2018	11202	VIC1136	HASTINGS	-38.29724823	145.1851805	0
e66c45d8-e012-4394-b0b5-9a8ec630dd63	Vanellus (Lobipluvia) miles	Masked Lapwing	dr2009	eBird Australia	2	Balbirooroo Wetlands	-38.37725	145.12098	0	2018	4/08/2018	7639	VIC119	BALNARRING	-38.35319795	145.1218757	1
f0c787d1-d49e-4646-b8ae-53159ee9ecda	Vanellus (Lobipluvia) miles	Masked Lapwing	dr2009	eBird Australia	2	Mornington Peninsula National Park--Flinders Ocean Beach	-38.48315	145.01804	2	2018	6/08/2018	10260	VIC922	FLINDERS	-38.45881221	144.9783964	1
e7080292-343d-4f9e-be97-c6a31db97044	Vanellus (Lobipluvia) miles	Masked Lapwing	dr2009	eBird Australia	2	Balnarring	-38.37907	145.12527	3	2018	6/08/2018	7639	VIC119	BALNARRING	-38.35319795	145.1218757	0
b9bf1601-117b-46d9-afbe-dcfa055aad85	Vanellus (Lobipluvia) miles	Masked Lapwing	dr2009	eBird Australia	2	Bittern	-38.3390644	145.175786	0	2018	6/08/2018	7099	VIC248	BITTERN	-38.33678869	145.1692273	0
c7c256b9-2147-42eb-afc2-139507482c31	Vanellus (Lobipluvia) miles	Masked Lapwing	dr2009	eBird Australia	2	Mount Eliza	-38.18935	145.08819	2	2018	7/08/2018	7441	VIC1788	MOUNT ELIZA	-38.19503454	145.0927097	0
fcc5c57d-a9e7-4ca2-b388-48ef10d8375d	Vanellus (Lobipluvia) miles	Masked Lapwing	dr2009	eBird Australia	2	Somerville	-38.22361	145.17694	0	2018	13/08/2018	7787	VIC2310	SOMERVILLE	-38.23213352	145.2006655	0
ecf5f7b4-3ca1-42a9-8a58-8a6047910781	Vanellus (Lobipluvia) miles	Masked Lapwing	dr2009	eBird Australia	2	Pt Leo	-38.4201	145.07514	0	2018	13/08/2018	10259	VIC2083	POINT LEO	-38.41549161	145.0698195	0
96d7e7bd-2e80-489e-9636-edc154bdfa69	Vanellus (Lobipluvia) miles	Masked Lapwing	dr2009	eBird Australia	2	Hastings	-38.31256	145.1905	0	2018	13/08/2018	11202	VIC1136	HASTINGS	-38.29724823	145.1851805	0
4a2ed327-0b4a-467e-bf69-9c9795563f08	Vanellus (Lobipluvia) miles	Masked Lapwing	dr2009	eBird Australia	2	Bittern	-38.3390644	145.175786	0	2018	13/08/2018	7099	VIC248	BITTERN	-38.33678869	145.1692273	0
0da3c415-e8b8-4176-948b-ea8abc3459e2	Vanellus (Lobipluvia) miles	Masked Lapwing	dr2009	eBird Australia	2	Mornington Peninsula National Park--Flinders Ocean Beach	-38.48315	145.01804	2	2018	13/08/2018	10260	VIC922	FLINDERS	-38.45881221	144.9783964	1
38cae207-eebb-4348-955f-9a0b9d382a8c	Vanellus (Lobipluvia) miles	Masked Lapwing	dr2009	eBird Australia	2	Point Nepean National Park	-38.3112215	144.6748352	5	2018	18/08/2018	10036	VIC2109	PORTSEA	-38.32267921	144.7001693	1
91eb6ba8-ed60-4dc6-a98b-f43ac61e62e9	Vanellus (Lobipluvia) miles	Masked Lapwing	dr2009	eBird Australia	2	Point Nepean National Park	-38.3112215	144.6748352	2	2018	21/08/2018	10036	VIC2109	PORTSEA	-38.32267921	144.7001693	1
41c15321-aecb-4f9a-ab5c-1cd730430076	Vanellus (Lobipluvia) miles	Masked Lapwing	dr2009	eBird Australia	2	Balbirooroo Wetlands	-38.37725	145.12098	2	2018	22/08/2018	7639	VIC119	BALNARRING	-38.35319795	145.1218757	1
208d91b9-e484-49c8-b9e6-a3637845cf3f	Vanellus (Lobipluvia) miles	Masked Lapwing	dr2009	eBird Australia	2	Devilbend Reservoir	-38.2888587	145.1036453	1	2018	22/08/2018	8158	VIC2586	TUERONG	-38.2987306	145.0967925	1
902e8309-64fe-4478-b288-1197088b70cb	Vanellus (Lobipluvia) miles	Masked Lapwing	dr359	BirdLife Australia, Birdata	1	Balbirooroo	-38.37362	145.12085	2	2018	23/08/2018	7639	VIC119	BALNARRING	-38.35319795	145.1218757	0
6504675c-5c1a-4cc9-8aa9-4a075aec03a4	Vanellus (Lobipluvia) miles	Masked Lapwing	dr2009	eBird Australia	2	Point Nepean National Park	-38.3112215	144.6748352	5	2018	24/08/2018	10036	VIC2109	PORTSEA	-38.32267921	144.7001693	1
73e93573-e697-4f5e-9756-50b1ce802952	Vanellus (Lobipluvia) miles	Masked Lapwing	dr2009	eBird Australia	2	Bittern Coastal Walk	-38.33061	145.19668	2	2018	25/08/2018	7099	VIC248	BITTERN	-38.33678869	145.1692273	0
57a5f2f6-7359-460d-9e51-bd12b72adfed	Vanellus (Lobipluvia) miles	Masked Lapwing	dr2009	eBird Australia	2	Disney Street, Bittern, Victoria, AU	-38.3542246	145.1603005	0	2018	25/08/2018	7099	VIC248	BITTERN	-38.33678869	145.1692273	0
6f7ccb8a-8ece-4890-b278-fe59cdcfe7f7	Vanellus (Lobipluvia) miles	Masked Lapwing	dr2009	eBird Australia	2	Point Nepean National Park	-38.3112215	144.6748352	4	2018	26/08/2018	10036	VIC2109	PORTSEA	-38.32267921	144.7001693	1
39b7b140-18d3-4fb5-80d1-5729aa7d4d18	Vanellus (Lobipluvia) miles	Masked Lapwing	dr359	BirdLife Australia, Birdata	1	SEW B	-38.4016	144.88103	2	2018	26/08/2018	10952	VIC281	BONEO	-38.40990944	144.9035521	0
101c748c-3cef-4c67-b535-59de1033fde6	Vanellus (Lobipluvia) miles	Masked Lapwing	dr2009	eBird Australia	2	Point Nepean National Park	-38.3112215	144.6748352	5	2018	27/08/2018	10036	VIC2109	PORTSEA	-38.32267921	144.7001693	1
62eca4c0-1ab7-408e-94e7-6722c795495e	Vanellus (Lobipluvia) miles	Masked Lapwing	dr2009	eBird Australia	2	Point Nepean National Park	-38.3112215	144.6748352	2	2018	29/08/2018	10036	VIC2109	PORTSEA	-38.32267921	144.7001693	1
668ef979-1199-4a68-9d49-89dd41f59331	Vanellus (Lobipluvia) miles	Masked Lapwing	dr2009	eBird Australia	2	Point Nepean National Park	-38.3112215	144.6748352	1	2018	1/09/2018	10036	VIC2109	PORTSEA	-38.32267921	144.7001693	1
a9b59c2a-8b53-4885-82f8-5783f146c0b8	Vanellus (Lobipluvia) miles	Masked Lapwing	dr2009	eBird Australia	2	The Briars	-38.2663542	145.0479412	2	2018	2/09/2018	7706	VIC1798	MOUNT MARTHA	-38.27548205	145.0306429	0
682a4ca3-84c2-4e2a-9296-b8953b6c079c	Vanellus (Lobipluvia) miles	Masked Lapwing	dr2009	eBird Australia	2	Point Nepean National Park	-38.3112215	144.6748352	2	2018	3/09/2018	10036	VIC2109	PORTSEA	-38.32267921	144.7001693	1
4fa303a2-d5bd-41ca-a50c-7cdafff59ff7	Vanellus (Lobipluvia) miles	Masked Lapwing	dr2009	eBird Australia	2	Sumner Road Baxter	-38.2053861	145.1236367	1	2018	4/09/2018	7245	VIC168	BAXTER	-38.20118108	145.1531001	0
ba32dd93-a497-446c-bc37-f76039e4f6d5	Vanellus (Lobipluvia) miles	Masked Lapwing	dr2009	eBird Australia	2	Point Nepean National Park	-38.3112215	144.6748352	5	2018	8/09/2018	10036	VIC2109	PORTSEA	-38.32267921	144.7001693	1
dbd37c23-1fd2-44ce-bde1-889543a034b0	Vanellus (Lobipluvia) miles	Masked Lapwing	dr2009	eBird Australia	2	Point Nepean National Park	-38.3112215	144.6748352	1	2018	9/09/2018	10036	VIC2109	PORTSEA	-38.32267921	144.7001693	1
8b399977-006e-4585-bf9a-cbafa6eba110	Vanellus (Lobipluvia) miles	Masked Lapwing	dr2009	eBird Australia	2	Point Nepean National Park	-38.3112215	144.6748352	4	2018	13/09/2018	10036	VIC2109	PORTSEA	-38.32267921	144.7001693	1
4e18085c-05f7-40b7-9d8d-b45504ab2724	Vanellus (Lobipluvia) miles	Masked Lapwing	dr359	BirdLife Australia, Birdata	1	Tootgarook Swamp - McNaught's Property	-38.3875	144.88222	4	2018	18/09/2018	10952	VIC281	BONEO	-38.40990944	144.9035521	0
35016282-8df6-4eb1-be91-f15b34a1862e	Vanellus (Lobipluvia) miles	Masked Lapwing	dr2009	eBird Australia	2	Point Nepean National Park	-38.3112215	144.6748352	2	2018	18/09/2018	10036	VIC2109	PORTSEA	-38.32267921	144.7001693	1
2591b689-14fd-4745-9a57-902e47e592d5	Vanellus (Lobipluvia) miles	Masked Lapwing	dr359	BirdLife Australia, Birdata	1	MWrbm Tootgarook Swamp - A McNaughts lake	-38.38861	144.87472	2	2018	18/09/2018	10952	VIC281	BONEO	-38.40990944	144.9035521	1
ce43432a-c124-4c5c-bae0-7b18c9024fda	Vanellus (Lobipluvia) miles	Masked Lapwing	dr2009	eBird Australia	2	Point Nepean National Park	-38.3112215	144.6748352	4	2018	21/09/2018	10036	VIC2109	PORTSEA	-38.32267921	144.7001693	1
4a8525e6-30f7-4f00-b9df-bf8b73d91f77	Vanellus (Lobipluvia) miles	Masked Lapwing	dr2009	eBird Australia	2	Point Nepean National Park	-38.3112215	144.6748352	1	2018	22/09/2018	10036	VIC2109	PORTSEA	-38.32267921	144.7001693	1
123058e0-5d9b-4bc5-b969-6a7f6ebf5f6d	Vanellus (Lobipluvia) miles	Masked Lapwing	dr2009	eBird Australia	2	Point Nepean National Park	-38.3112215	144.6748352	1	2018	25/09/2018	10036	VIC2109	PORTSEA	-38.32267921	144.7001693	1
8dc270c4-a7ea-4fc2-8aba-27c5d4e677a9	Vanellus (Lobipluvia) miles	Masked Lapwing	dr2009	eBird Australia	2	Point Nepean National Park	-38.3112215	144.6748352	3	2018	26/09/2018	10036	VIC2109	PORTSEA	-38.32267921	144.7001693	1
4a7395ac-31f9-405d-b25c-e78cd1728d0f	Vanellus (Lobipluvia) miles	Masked Lapwing	dr2009	eBird Australia	2	Point Nepean National Park	-38.3112215	144.6748352	2	2018	28/09/2018	10036	VIC2109	PORTSEA	-38.32267921	144.7001693	1
fa50bb3e-e6fa-4069-8d63-4c8e4dfd1d97	Vanellus (Lobipluvia) miles	Masked Lapwing	dr2009	eBird Australia	2	Tootgarook Swamp	-38.37805	144.87352	1	2018	29/09/2018	11085	VIC3009	CAPEL SOUND	-38.37224908	144.874088	0
abe5592b-9e78-4a74-8079-ccb60d9fd3a1	Vanellus (Lobipluvia) miles	Masked Lapwing	dr359	BirdLife Australia, Birdata	1	Tootgarook Swamp - Tern Ave Wetland	-38.37583	144.86333	1	2018	1/10/2018	11085	VIC3009	CAPEL SOUND	-38.37224908	144.874088	1
96a86ef6-21f5-47da-907c-e10f37a290c1	Vanellus (Lobipluvia) miles	Masked Lapwing	dr2009	eBird Australia	2	Vineyard Road Tuerong	-38.2915534	145.050087	0	2018	1/10/2018	8158	VIC2586	TUERONG	-38.2987306	145.0967925	0
4394c4b7-041e-4a02-845e-d6e4e432926c	Vanellus (Lobipluvia) miles	Masked Lapwing	dr2009	eBird Australia	2	Point Nepean National Park	-38.3112215	144.6748352	2	2018	1/10/2018	10036	VIC2109	PORTSEA	-38.32267921	144.7001693	1
5a9d416a-b8ed-4d5b-bf61-bf0783229916	Vanellus (Lobipluvia) miles	Masked Lapwing	dr2009	eBird Australia	2	Point Nepean National Park	-38.3112215	144.6748352	3	2018	2/10/2018	10036	VIC2109	PORTSEA	-38.32267921	144.7001693	1
ea16ecf8-a36e-4312-b20b-e227c2fac46d	Vanellus (Lobipluvia) miles	Masked Lapwing	dr2009	eBird Australia	2	Devilbend Reservoir	-38.2888587	145.1036453	0	2018	4/10/2018	8158	VIC2586	TUERONG	-38.2987306	145.0967925	1
946d79d9-a633-467a-ad65-5c7b1810a411	Vanellus (Lobipluvia) miles	Masked Lapwing	dr2009	eBird Australia	2	The Briars	-38.2663542	145.0479412	2	2018	4/10/2018	7706	VIC1798	MOUNT MARTHA	-38.27548205	145.0306429	0
0e9f61fe-a9eb-4493-81df-a47ddc613049	Vanellus (Lobipluvia) miles	Masked Lapwing	dr2009	eBird Australia	2	The Briars	-38.2663542	145.0479412	0	2018	4/10/2018	7706	VIC1798	MOUNT MARTHA	-38.27548205	145.0306429	0
fa47c9a0-8d9c-4366-8200-f8fa88b85a52	Vanellus (Lobipluvia) miles	Masked Lapwing	dr359	BirdLife Australia, Birdata	1	Devilbend Reservoir	-38.28889	145.10361		2018	6/10/2018	8158	VIC2586	TUERONG	-38.2987306	145.0967925	1
1a7b694d-2221-4573-a84f-8ece857e066e	Vanellus (Lobipluvia) miles	Masked Lapwing	dr359	BirdLife Australia, Birdata	1	Baxter	-38.19778	145.14639		2018	7/10/2018	7245	VIC168	BAXTER	-38.20118108	145.1531001	0
572d8446-4d01-4184-989b-0203c543477c	Vanellus (Lobipluvia) miles	Masked Lapwing	dr2009	eBird Australia	2	Moorooduc 10' Cell	-38.25	145.08333	0	2018	9/10/2018	7933	VIC1748	MOOROODUC	-38.24708134	145.118963	0
30fa6c0e-df5a-449c-bf56-3a8a76471023	Vanellus (Lobipluvia) miles	Masked Lapwing	dr359	BirdLife Australia, Birdata	1	Tootgarook Swamp - McNaught's Property	-38.3875	144.87361	2	2018	10/10/2018	10952	VIC281	BONEO	-38.40990944	144.9035521	0
0bda177f-d351-431a-8429-f4df9f6542c8	Vanellus (Lobipluvia) miles	Masked Lapwing	dr2009	eBird Australia	2	Boneo Park Equestrian Centre	-38.3878924	144.8823191	2	2018	10/10/2018	10952	VIC281	BONEO	-38.40990944	144.9035521	1
f9b6a783-09df-43e6-8ed1-f5f579787f92	Vanellus (Lobipluvia) miles	Masked Lapwing	dr359	BirdLife Australia, Birdata	1	Gordon Rolfe Bushland Reserve	-38.25444	145.24083		2018	13/10/2018	7737	VIC2596	TYABB	-38.26781136	145.170123	1
8ec37f4c-c5e1-4061-9e1e-26031a8f2335	Vanellus (Lobipluvia) miles	Masked Lapwing	dr359	BirdLife Australia, Birdata	1	Gordon Rolfe Bushland Reserve	-38.25444	145.24083		2018	13/10/2018	7737	VIC2596	TYABB	-38.26781136	145.170123	1
1e4020af-f32f-492d-bd1a-e6bcdf26189c	Vanellus (Lobipluvia) miles	Masked Lapwing	dr2009	eBird Australia	2	Point Nepean National Park	-38.3112215	144.6748352	2	2018	13/10/2018	10036	VIC2109	PORTSEA	-38.32267921	144.7001693	1
be1b99ec-e045-4870-a348-15aec7733cc4	Vanellus (Lobipluvia) miles	Masked Lapwing	dr359	BirdLife Australia, Birdata	1	Bailbooboo Wetland, Balnarring	-38.37833	145.11972		2018	14/10/2018	7639	VIC119	BALNARRING	-38.35319795	145.1218757	1
1c1f2a28-da59-4ace-aa8c-f64d5dcbba81	Vanellus (Lobipluvia) miles	Masked Lapwing	dr2009	eBird Australia	2	Point Nepean National Park	-38.3112215	144.6748352	3	2018	17/10/2018	10036	VIC2109	PORTSEA	-38.32267921	144.7001693	1
38b92af6-1435-4802-91d1-283a684261ac	Vanellus (Lobipluvia) miles	Masked Lapwing	dr359	BirdLife Australia, Birdata	1	Balnarring Village	-38.36978	145.11906		2018	18/10/2018	7639	VIC119	BALNARRING	-38.35319795	145.1218757	0
38c01736-2f58-4391-b644-0925466bb0da	Vanellus (Lobipluvia) miles	Masked Lapwing	dr2009	eBird Australia	2	Point Nepean National Park	-38.3112215	144.6748352	2	2018	19/10/2018	10036	VIC2109	PORTSEA	-38.32267921	144.7001693	1
ab0e227f-dae9-45a0-a0e6-f1746ea248e8	Vanellus (Lobipluvia) miles	Masked Lapwing	dr2009	eBird Australia	2	Point Nepean National Park	-38.3112215	144.6748352	5	2018	20/10/2018	10036	VIC2109	PORTSEA	-38.32267921	144.7001693	1
ff5ed8d4-c475-45eb-bc48-5760efdfdfb5	Vanellus (Lobipluvia) miles	Masked Lapwing	dr2009	eBird Australia	2	The Briars--Chechingurk Hide	-38.26908	145.04702	0	2018	22/10/2018	7706	VIC1798	MOUNT MARTHA	-38.27548205	145.0306429	0
275edf83-df13-4951-9dd6-e1b5bf52fd9b	Vanellus (Lobipluvia) miles	Masked Lapwing	dr359	BirdLife Australia, Birdata	1	Warringine PkBittern CoastalN	-38.32222	145.19		2018	22/10/2018	7099	VIC248	BITTERN	-38.33678869	145.1692273	1
68ff270d-6160-4c1f-8968-04f5857d352d	Vanellus (Lobipluvia) miles	Masked Lapwing	dr359	BirdLife Australia, Birdata	1	Bittern Reservoir: Circuit Track	-38.30557	145.1202		2018	24/10/2018	8158	VIC2586	TUERONG	-38.2987306	145.0967925	0
65d14415-3816-42ac-a987-2ecbf8e17d69	Vanellus (Lobipluvia) miles	Masked Lapwing	dr2009	eBird Australia	2	Point Nepean National Park	-38.3112215	144.6748352	4	2018	25/10/2018	10036	VIC2109	PORTSEA	-38.32267921	144.7001693	1
045a2c69-3918-4f62-b4ce-1f8e137ecefb	Vanellus (Lobipluvia) miles	Masked Lapwing	dr359	BirdLife Australia, Birdata	1	Devilbend Reservoir: Daangean Track	-38.29917	145.11333		2018	26/10/2018	8158	VIC2586	TUERONG	-38.2987306	145.0967925	0
be4e6cf0-7038-4ba3-b4e5-f8ff8930504d	Vanellus (Lobipluvia) miles	Masked Lapwing	dr2009	eBird Australia	2	Point Nepean National Park	-38.3112215	144.6748352	3	2018	31/10/2018	10036	VIC2109	PORTSEA	-38.32267921	144.7001693	1
3e0366c4-1264-45a8-a2e5-d39d518ceaba	Vanellus (Lobipluvia) miles	Masked Lapwing	dr359	BirdLife Australia, Birdata	1	Merricks Beach (towards Point Leo)	-38.4083	145.08705		2018	31/10/2018	10258	VIC1656	MERRICKS	-38.39109968	145.081125	1
05f8b4bd-e8e4-4edb-aed1-d80835a859a4	Vanellus (Lobipluvia) miles	Masked Lapwing	dr359	BirdLife Australia, Birdata	1	Balnarring Village	-38.36978	145.11906		2018	3/11/2018	7639	VIC119	BALNARRING	-38.35319795	145.1218757	0
337a6c15-09ce-47ec-9c40-07530c14ddde	Vanellus (Lobipluvia) miles	Masked Lapwing	dr2009	eBird Australia	2	Eden NSW	-38.381771	144.925691	1	2018	4/11/2018	11084	VIC2199	ROSEBUD	-38.37372184	144.9135956	0
c0d9449c-9b88-4229-80a1-6421e136a8af	Vanellus (Lobipluvia) miles	Masked Lapwing	dr2009	eBird Australia	2	Mornington Peninsula National Park--Flinders Ocean Beach	-38.48315	145.01804	4	2018	5/11/2018	10260	VIC922	FLINDERS	-38.45881221	144.9783964	1
b6367dcf-bb74-4907-8f2f-bce90439efc6	Vanellus (Lobipluvia) miles	Masked Lapwing	dr2009	eBird Australia	2	Somers	-38.3928	145.16098	2	2018	5/11/2018	10688	VIC2308	SOMERS	-38.38140109	145.16097	0
a318c813-fdc9-4484-a3ac-921252152016	Vanellus (Lobipluvia) miles	Masked Lapwing	dr2009	eBird Australia	2	Kinfauns Estate Bittern	-38.3230202	145.176505	3	2018	5/11/2018	7099	VIC248	BITTERN	-38.33678869	145.1692273	0
9b2036a8-c48b-40fd-bf05-509cb2ad4fc5	Vanellus (Lobipluvia) miles	Masked Lapwing	dr359	BirdLife Australia, Birdata	1	MWrbm Devilbend Reservoir	-38.28479	145.10417	8	2018	9/11/2018	8158	VIC2586	TUERONG	-38.2987306	145.0967925	1
5bd9d792-1973-4710-bc2f-5ffb6a7211d8	Vanellus (Lobipluvia) miles	Masked Lapwing	dr359	BirdLife Australia, Birdata	1	MWrbm Devilbend Reservoir	-38.28163	145.09963	2	2018	9/11/2018	8158	VIC2586	TUERONG	-38.2987306	145.0967925	1
272d2c6a-a2e0-4ef9-acc4-78f5a60edd96	Vanellus (Lobipluvia) miles	Masked Lapwing	dr2009	eBird Australia	2	Devilbend Reservoir	-38.2888587	145.1036453	2	2018	9/11/2018	8158	VIC2586	TUERONG	-38.2987306	145.0967925	1
32751976-295e-4674-bfd3-d7009e1ef542	Vanellus (Lobipluvia) miles	Masked Lapwing	dr2009	eBird Australia	2	Stumpy Gully Road Moorooduc	-38.3012534	145.1288366	1	2018	13/11/2018	8158	VIC2586	TUERONG	-38.2987306	145.0967925	0
961c99ca-f03c-49c9-b2b7-b7ffb7d200eb	Vanellus (Lobipluvia) miles	Masked Lapwing	dr2009	eBird Australia	2	2Aâ€“4 Lumeah Road, Somerville AU-VIC (-38.2489,145.2480)	-38.248949	145.247963	1	2018	15/11/2018	7787	VIC2310	SOMERVILLE	-38.23213352	145.2006655	0
f6db6917-73f3-4455-b9d6-05eb5129f747	Vanellus (Lobipluvia) miles	Masked Lapwing	dr2009	eBird Australia	2	Wooleys Beach Reserve Crib Point	-38.3520041	145.2154434	2	2018	17/11/2018	7079	VIC672	CRIB POINT	-38.35251037	145.2029762	1
b4516c72-98d9-4285-9a10-507b7f7c125a	Vanellus (Lobipluvia) miles	Masked Lapwing	dr2009	eBird Australia	2	Stony Point	-38.37369	145.22149	0	2018	17/11/2018	7079	VIC672	CRIB POINT	-38.35251037	145.2029762	0
9a8b533d-9bfd-43ec-9a8e-38ad0853990b	Vanellus (Lobipluvia) miles	Masked Lapwing	dr2009	eBird Australia	2	Point Nepean National Park	-38.3112215	144.6748352	2	2018	17/11/2018	10036	VIC2109	PORTSEA	-38.32267921	144.7001693	1
978cb858-71ad-4145-8b87-681be5d1bded	Vanellus (Lobipluvia) miles	Masked Lapwing	dr2009	eBird Australia	2	Flinders Foreshore	-38.47554	145.02506	2	2018	18/11/2018	10260	VIC922	FLINDERS	-38.45881221	144.9783964	0
7af1c751-d0ed-40d1-b71b-d7ba06dda6cb	Vanellus (Lobipluvia) miles	Masked Lapwing	dr2009	eBird Australia	2	Coolart	-38.3869777	145.1411913	1	2018	18/11/2018	10688	VIC2308	SOMERS	-38.38140109	145.16097	0
9e2d6fc3-9009-4743-99da-d1cc119b9bc4	Vanellus (Lobipluvia) miles	Masked Lapwing	dr2009	eBird Australia	2	Old White Hill Road Dromana	-38.3439226	145.0083947	2	2018	23/11/2018	9031	VIC783	DROMANA	-38.33203628	145.0097728	0
756f7a75-526d-4247-8223-03e76ded9c07	Vanellus (Lobipluvia) miles	Masked Lapwing	dr2009	eBird Australia	2	Stump Gully Road Tuerong	-38.3405791	145.1263046	2	2018	23/11/2018	7639	VIC119	BALNARRING	-38.35319795	145.1218757	0
acbc84e1-1c0f-418e-a5ca-444a90fe3114	Vanellus (Lobipluvia) miles	Masked Lapwing	dr2009	eBird Australia	2	Balcombe Estuary, Mt Martha	-38.26466	145.01747	1	2018	29/11/2018	7706	VIC1798	MOUNT MARTHA	-38.27548205	145.0306429	0
da2e65af-a38d-4f7b-b3e0-f227d591ea16	Vanellus (Lobipluvia) miles	Masked Lapwing	dr2009	eBird Australia	2	Bittern Reservoir	-38.301044	145.115517	2	2018	2/12/2018	8158	VIC2586	TUERONG	-38.2987306	145.0967925	1
c8f4f800-dd69-46d7-8dd5-b681b286c36f	Vanellus (Lobipluvia) miles	Masked Lapwing	dr2009	eBird Australia	2	Bittern Reservoir	-38.301044	145.115517	2	2018	2/12/2018	8158	VIC2586	TUERONG	-38.2987306	145.0967925	1
cffd64b4-b149-4731-9b83-dd7c20e5e19a	Vanellus (Lobipluvia) miles	Masked Lapwing	dr359	BirdLife Australia, Birdata	1	Bailbooboo Wetland, Balnarring	-38.37833	145.11972		2018	9/12/2018	7639	VIC119	BALNARRING	-38.35319795	145.1218757	1
b377a923-83b2-457c-976b-34723269cb79	Vanellus (Lobipluvia) miles	Masked Lapwing	dr2009	eBird Australia	2	Somerville	-38.22361	145.17694	0	2018	10/12/2018	7787	VIC2310	SOMERVILLE	-38.23213352	145.2006655	0
65791faa-47ca-4fb1-8f22-f02152e20049	Vanellus (Lobipluvia) miles	Masked Lapwing	dr2009	eBird Australia	2	Wooleys Beach Reserve Crib Point	-38.3520041	145.2154434	0	2018	10/12/2018	7079	VIC672	CRIB POINT	-38.35251037	145.2029762	1
4e3e262e-2caf-48e1-9aab-8f4fc8114d43	Vanellus (Lobipluvia) miles	Masked Lapwing	dr2009	eBird Australia	2	Hastings	-38.31256	145.1905	0	2018	10/12/2018	11202	VIC1136	HASTINGS	-38.29724823	145.1851805	0
1ed4798e-b50b-4a4e-ab75-6efa149e70bb	Vanellus (Lobipluvia) miles	Masked Lapwing	dr2009	eBird Australia	2	Mornington Peninsula National Park--Flinders Ocean Beach	-38.48315	145.01804	0	2018	10/12/2018	10260	VIC922	FLINDERS	-38.45881221	144.9783964	1
b8b5e4de-353c-44cb-b70a-0b52cc7fc105	Vanellus (Lobipluvia) miles	Masked Lapwing	dr2009	eBird Australia	2	Flood Street Tyabb	-38.26814	145.1552081	2	2018	12/12/2018	7737	VIC2596	TYABB	-38.26781136	145.170123	0
6fa96af7-8de9-42a5-b7be-1cdf26298c5b	Vanellus (Lobipluvia) miles	Masked Lapwing	dr2009	eBird Australia	2	Stumpy Gully Road Moorooduc	-38.3012534	145.1288366	2	2018	12/12/2018	8158	VIC2586	TUERONG	-38.2987306	145.0967925	0
2f4488ee-07d2-4abf-a69b-d600c3b4e672	Vanellus (Lobipluvia) miles	Masked Lapwing	dr2009	eBird Australia	2	Shotton Road Mornington	-38.2124679	145.0717592	0	2018	12/12/2018	7441	VIC1788	MOUNT ELIZA	-38.19503454	145.0927097	0
2c3f230c-0c5d-4d48-a049-a7716da211e7	Vanellus (Lobipluvia) miles	Masked Lapwing	dr2009	eBird Australia	2	Old White Hill Road Dromana	-38.3439226	145.0083947	2	2018	12/12/2018	9031	VIC783	DROMANA	-38.33203628	145.0097728	0
f43a1da8-673b-4dab-8649-9108a02156c2	Vanellus (Lobipluvia) miles	Masked Lapwing	dr2009	eBird Australia	2	McCrae	-38.35027	144.92889	2	2018	14/12/2018	7018	VIC1619	MCCRAE	-38.35594776	144.9325184	0
52603493-3fd8-45fd-8e6b-8bb272b03455	Vanellus (Lobipluvia) miles	Masked Lapwing	dr2009	eBird Australia	2	Long Pt Rd, Cape Schanck	-38.45827	144.91068	2	2018	14/12/2018	8150	VIC474	CAPE SCHANCK	-38.46024831	144.9031794	0
5c750ddd-01d7-45ec-b73b-456438adba19	Vanellus (Lobipluvia) miles	Masked Lapwing	dr359	BirdLife Australia, Birdata	1	Mt martha	-38.27025	145.00994		2018	20/12/2018	7706	VIC1798	MOUNT MARTHA	-38.27548205	145.0306429	0
4c06f139-ce68-433b-b334-5c4af1a9b84c	Vanellus (Lobipluvia) miles	Masked Lapwing	dr2009	eBird Australia	2	Tanti Ck (Stones Crossing)	-38.220642	145.047112	1	2018	20/12/2018	6647	VIC1757	MORNINGTON	-38.23029402	145.0600769	0
2fcbe49c-44d4-4356-9ce9-e8ca6a8e2a7d	Vanellus (Lobipluvia) miles	Masked Lapwing	dr359	BirdLife Australia, Birdata	1	Tanti Ck (Stones Crossing)	-38.22073	145.04693	1	2018	20/12/2018	6647	VIC1757	MORNINGTON	-38.23029402	145.0600769	0
8a2ff37e-e681-49b4-93fb-f32f115e5e6e	Vanellus (Lobipluvia) miles	Masked Lapwing	dr2009	eBird Australia	2	Balbirooroo Wetlands	-38.37725	145.12098	4	2018	23/12/2018	7639	VIC119	BALNARRING	-38.35319795	145.1218757	1
7f5bb06b-45ce-486d-8e1d-66163fd72f6d	Vanellus (Lobipluvia) miles	Masked Lapwing	dr2009	eBird Australia	2	Balbirooroo Wetlands	-38.37725	145.12098	4	2018	23/12/2018	7639	VIC119	BALNARRING	-38.35319795	145.1218757	1
b0a12663-a642-4da8-a2cc-f7f2679de004	Vanellus (Lobipluvia) miles	Masked Lapwing	dr2009	eBird Australia	2	Balbirooroo Wetlands	-38.37725	145.12098	1	2018	24/12/2018	7639	VIC119	BALNARRING	-38.35319795	145.1218757	1
8cda401e-236f-4454-af56-82856369787a	Vanellus (Lobipluvia) miles	Masked Lapwing	dr2009	eBird Australia	2	Balbirooroo Wetlands	-38.37725	145.12098	2	2018	24/12/2018	7639	VIC119	BALNARRING	-38.35319795	145.1218757	1
7ae96d71-b9fd-4399-942b-60e9ec378b54	Vanellus (Lobipluvia) miles	Masked Lapwing	dr2009	eBird Australia	2	Balbirooroo Wetlands	-38.37725	145.12098	4	2018	24/12/2018	7639	VIC119	BALNARRING	-38.35319795	145.1218757	1
6500a212-8830-4120-972d-6e07f342c438	Vanellus (Lobipluvia) miles	Masked Lapwing	dr2009	eBird Australia	2	Balbirooroo Wetlands	-38.37725	145.12098	8	2018	24/12/2018	7639	VIC119	BALNARRING	-38.35319795	145.1218757	1
5dd2c461-602b-4a5f-95ed-07186c56dd5f	Vanellus (Lobipluvia) miles	Masked Lapwing	dr2009	eBird Australia	2	Balbirooroo Wetlands	-38.37725	145.12098	2	2018	24/12/2018	7639	VIC119	BALNARRING	-38.35319795	145.1218757	1
2e5916e6-5826-4dc2-8cb0-c60495295b64	Vanellus (Lobipluvia) miles	Masked Lapwing	dr2009	eBird Australia	2	Balbirooroo Wetlands	-38.37725	145.12098	2	2018	24/12/2018	7639	VIC119	BALNARRING	-38.35319795	145.1218757	1
1ba95f5e-191d-4a5e-86f4-2820f2d5a1af	Vanellus (Lobipluvia) miles	Masked Lapwing	dr2009	eBird Australia	2	Balbirooroo Wetlands	-38.37725	145.12098	4	2018	24/12/2018	7639	VIC119	BALNARRING	-38.35319795	145.1218757	1
01044ac9-728e-4796-9ab5-cc046931b728	Vanellus (Lobipluvia) miles	Masked Lapwing	dr2009	eBird Australia	2	Dam adjacent to Balbirooroo Wetland	-38.37882	145.11919	6	2018	24/12/2018	7639	VIC119	BALNARRING	-38.35319795	145.1218757	1
d9183f26-9c41-4381-9e97-7d360a5f318e	Vanellus (Lobipluvia) miles	Masked Lapwing	dr2009	eBird Australia	2	Bruce Street Reserve, Balnarring AU-VIC (-38.3774,145.1232)	-38.3744172	145.1207073	3	2018	25/12/2018	7639	VIC119	BALNARRING	-38.35319795	145.1218757	1
c5929ffb-2753-4ac9-9c76-5fd06c93af48	Vanellus (Lobipluvia) miles	Masked Lapwing	dr2009	eBird Australia	2	Bruce Street Reserve, Balnarring AU-VIC (-38.3774,145.1232)	-38.377397	145.123246	3	2018	25/12/2018	7639	VIC119	BALNARRING	-38.35319795	145.1218757	1
9dd1c607-e6eb-4f10-95d4-1cf285eb80eb	Vanellus (Lobipluvia) miles	Masked Lapwing	dr2009	eBird Australia	2	Balbirooroo Wetlands	-38.37725	145.12098	0	2018	25/12/2018	7639	VIC119	BALNARRING	-38.35319795	145.1218757	1
303a13d5-304d-47ff-a35b-5d2c8e9275f5	Vanellus (Lobipluvia) miles	Masked Lapwing	dr2009	eBird Australia	2	Balbirooroo Wetlands	-38.37725	145.12098	7	2018	25/12/2018	7639	VIC119	BALNARRING	-38.35319795	145.1218757	1
ed01af2c-46aa-4e89-baa9-c0cae3825869	Vanellus (Lobipluvia) miles	Masked Lapwing	dr2009	eBird Australia	2	Balbirooroo Wetlands	-38.37725	145.12098	3	2018	26/12/2018	7639	VIC119	BALNARRING	-38.35319795	145.1218757	1
e6f553b0-81ef-40c2-b066-806e20f64616	Vanellus (Lobipluvia) miles	Masked Lapwing	dr2009	eBird Australia	2	Balbirooroo Wetlands	-38.37725	145.12098	2	2018	26/12/2018	7639	VIC119	BALNARRING	-38.35319795	145.1218757	1
e0054d1d-25ac-4ae4-a016-7f71b2f4dd0b	Vanellus (Lobipluvia) miles	Masked Lapwing	dr2009	eBird Australia	2	Dam adjacent to Balbirooroo Wetland	-38.37882	145.11919	4	2018	26/12/2018	7639	VIC119	BALNARRING	-38.35319795	145.1218757	1
c2432683-eb90-4fec-b4bf-4b0840874b55	Vanellus (Lobipluvia) miles	Masked Lapwing	dr2009	eBird Australia	2	Dam adjacent to Balbirooroo Wetland	-38.37882	145.11919	4	2018	26/12/2018	7639	VIC119	BALNARRING	-38.35319795	145.1218757	1
bb78eb9a-21f3-48ae-b0b6-7fea26734556	Vanellus (Lobipluvia) miles	Masked Lapwing	dr2009	eBird Australia	2	Dam adjacent to Balbirooroo Wetland	-38.37882	145.11919	0	2018	26/12/2018	7639	VIC119	BALNARRING	-38.35319795	145.1218757	1
ab744a10-fbd6-4349-94f0-ec4f579ef750	Vanellus (Lobipluvia) miles	Masked Lapwing	dr2009	eBird Australia	2	Balbirooroo Wetlands	-38.37725	145.12098	4	2018	26/12/2018	7639	VIC119	BALNARRING	-38.35319795	145.1218757	1
a0e5c2b8-f440-4910-868e-45ad08744585	Vanellus (Lobipluvia) miles	Masked Lapwing	dr2009	eBird Australia	2	Balbirooroo Wetlands	-38.37725	145.12098	2	2018	26/12/2018	7639	VIC119	BALNARRING	-38.35319795	145.1218757	1
8d8e7e58-419f-484f-bc29-abfcb55b5d3a	Vanellus (Lobipluvia) miles	Masked Lapwing	dr2009	eBird Australia	2	Dam adjacent to Balbirooroo Wetland	-38.37882	145.11919	0	2018	26/12/2018	7639	VIC119	BALNARRING	-38.35319795	145.1218757	1
80f778b4-1736-4532-9a8c-4d53e9eb6e8e	Vanellus (Lobipluvia) miles	Masked Lapwing	dr2009	eBird Australia	2	Balbirooroo Wetlands	-38.37725	145.12098	1	2018	26/12/2018	7639	VIC119	BALNARRING	-38.35319795	145.1218757	1
6dc39837-35a3-4d34-9844-77a373b16c3e	Vanellus (Lobipluvia) miles	Masked Lapwing	dr2009	eBird Australia	2	Balbirooroo wetlands, walk, Balnarring Vic	-38.3741388	145.1203716	2	2018	26/12/2018	7639	VIC119	BALNARRING	-38.35319795	145.1218757	1
36122de8-f124-4177-aabe-0f999a508802	Vanellus (Lobipluvia) miles	Masked Lapwing	dr2009	eBird Australia	2	Balbirooroo Wetlands	-38.37725	145.12098	0	2018	26/12/2018	7639	VIC119	BALNARRING	-38.35319795	145.1218757	1
24e9bdcc-dfaf-4a87-afbe-1684d8cca27c	Vanellus (Lobipluvia) miles	Masked Lapwing	dr2009	eBird Australia	2	Balbirooroo Wetlands	-38.37725	145.12098	4	2018	26/12/2018	7639	VIC119	BALNARRING	-38.35319795	145.1218757	1
1efa3f18-ae3f-497c-8a49-ab8c5d231b3e	Vanellus (Lobipluvia) miles	Masked Lapwing	dr2009	eBird Australia	2	Hastings Foreshore Reserve, Hastings AU-VIC (-38.3172,145.1945)	-38.317238	145.194518	2	2018	26/12/2018	11202	VIC1136	HASTINGS	-38.29724823	145.1851805	1
ffc0df4e-0387-4f33-9beb-a6214dca3e2a	Vanellus (Lobipluvia) miles	Masked Lapwing	dr359	BirdLife Australia, Birdata	1	Dam adjacent to Balbirooroo Wetlands	-38.37889	145.11889	4	2018	27/12/2018	7639	VIC119	BALNARRING	-38.35319795	145.1218757	1
a68704da-45b4-43e4-9ea7-2b8e8c0319b8	Vanellus (Lobipluvia) miles	Masked Lapwing	dr2009	eBird Australia	2	Balbirooroo Wetlands	-38.37725	145.12098	16	2018	27/12/2018	7639	VIC119	BALNARRING	-38.35319795	145.1218757	1
696b1072-c832-43be-a13d-764d739ca373	Vanellus (Lobipluvia) miles	Masked Lapwing	dr2009	eBird Australia	2	Balbirooroo Wetlands	-38.37725	145.12098	2	2018	27/12/2018	7639	VIC119	BALNARRING	-38.35319795	145.1218757	1
621f496c-f4fc-4259-9ccb-435ff583a56b	Vanellus (Lobipluvia) miles	Masked Lapwing	dr2009	eBird Australia	2	Dam adjacent to Balbirooroo Wetland	-38.37882	145.11919	2	2018	27/12/2018	7639	VIC119	BALNARRING	-38.35319795	145.1218757	1
452ddd60-1326-41ac-988c-ac72309fff13	Vanellus (Lobipluvia) miles	Masked Lapwing	dr2009	eBird Australia	2	Balbirooroo Wetlands	-38.37725	145.12098	2	2018	27/12/2018	7639	VIC119	BALNARRING	-38.35319795	145.1218757	1
3fca303e-8a7d-48c0-acd9-335722e6fa60	Vanellus (Lobipluvia) miles	Masked Lapwing	dr2009	eBird Australia	2	Balbirooroo Wetlands	-38.37725	145.12098	1	2018	27/12/2018	7639	VIC119	BALNARRING	-38.35319795	145.1218757	1
0448cca6-563c-422e-9948-baa081909cf0	Vanellus (Lobipluvia) miles	Masked Lapwing	dr2009	eBird Australia	2	Balbirooroo Wetlands	-38.37725	145.12098	3	2018	27/12/2018	7639	VIC119	BALNARRING	-38.35319795	145.1218757	1
fec5df36-560a-4e06-954e-942284ef6890	Vanellus (Lobipluvia) miles	Masked Lapwing	dr2009	eBird Australia	2	Balbirooroo Wetlands	-38.37725	145.12098	5	2018	28/12/2018	7639	VIC119	BALNARRING	-38.35319795	145.1218757	1
d1c4d5c0-064d-4553-8419-ead3fc938512	Vanellus (Lobipluvia) miles	Masked Lapwing	dr2009	eBird Australia	2	Coolart	-38.3869777	145.1411913	2	2018	28/12/2018	10688	VIC2308	SOMERS	-38.38140109	145.16097	0
fe5bd0ba-8509-4b63-a34a-514299536b76	Vanellus (Lobipluvia) miles	Masked Lapwing	dr2009	eBird Australia	2	3926, Balnarring AU-VIC (-38.3753,145.1200)	-38.37533	145.120019	2	2018	29/12/2018	7639	VIC119	BALNARRING	-38.35319795	145.1218757	0
c1a053f7-1280-4275-986a-55729208eab0	Vanellus (Lobipluvia) miles	Masked Lapwing	dr2009	eBird Australia	2	Balbirooroo Wetlands	-38.37725	145.12098	5	2018	29/12/2018	7639	VIC119	BALNARRING	-38.35319795	145.1218757	1
c1030b27-4bef-423b-96e4-4af0db086e72	Vanellus (Lobipluvia) miles	Masked Lapwing	dr2009	eBird Australia	2	Dam adjacent to Balbirooroo Wetland	-38.37882	145.11919	2	2018	29/12/2018	7639	VIC119	BALNARRING	-38.35319795	145.1218757	1
bf934573-ec89-4d7e-9a8d-b3a43199e810	Vanellus (Lobipluvia) miles	Masked Lapwing	dr2009	eBird Australia	2	Dam adjacent to Balbirooroo Wetland	-38.37882	145.11919	11	2018	29/12/2018	7639	VIC119	BALNARRING	-38.35319795	145.1218757	1
b9360baf-a916-4ae4-8f14-d689400793b2	Vanellus (Lobipluvia) miles	Masked Lapwing	dr2009	eBird Australia	2	Dam adjacent to Balbirooroo Wetland	-38.37882	145.11919	4	2018	29/12/2018	7639	VIC119	BALNARRING	-38.35319795	145.1218757	1
b6202b39-6bd5-4c4b-b491-82733736e1ee	Vanellus (Lobipluvia) miles	Masked Lapwing	dr2009	eBird Australia	2	Balbirooroo Wetlands	-38.37725	145.12098	0	2018	29/12/2018	7639	VIC119	BALNARRING	-38.35319795	145.1218757	1
6ca96a1f-7c20-4517-8203-41c0fdf36309	Vanellus (Lobipluvia) miles	Masked Lapwing	dr2009	eBird Australia	2	Balbirooroo Wetlands	-38.37725	145.12098	4	2018	29/12/2018	7639	VIC119	BALNARRING	-38.35319795	145.1218757	1
4a172c3a-0c6d-4bf1-925e-3212b308de4c	Vanellus (Lobipluvia) miles	Masked Lapwing	dr359	BirdLife Australia, Birdata	1	Bailbooboo Wetland, Balnarring	-38.37833	145.11972		2018	29/12/2018	7639	VIC119	BALNARRING	-38.35319795	145.1218757	1
6c56228a-3597-4947-98c7-778b5b928e31	Vanellus (Lobipluvia) miles	Masked Lapwing	dr2009	eBird Australia	2	Balbirooroo Wetlands	-38.37725	145.12098	4	2018	30/12/2018	7639	VIC119	BALNARRING	-38.35319795	145.1218757	1
4a73fbcc-b8c4-4e4b-821f-57e87ee53a7e	Vanellus (Lobipluvia) miles	Masked Lapwing	dr2009	eBird Australia	2	Balbirooroo Wetlands	-38.37725	145.12098	0	2018	30/12/2018	7639	VIC119	BALNARRING	-38.35319795	145.1218757	1
47522041-b3df-46a8-a496-4c53e401924f	Vanellus (Lobipluvia) miles	Masked Lapwing	dr2009	eBird Australia	2	Balbirooroo Wetlands	-38.37725	145.12098	6	2018	30/12/2018	7639	VIC119	BALNARRING	-38.35319795	145.1218757	1
1aaca83c-b301-48a3-8450-f99ba13ff6ee	Vanellus (Lobipluvia) miles	Masked Lapwing	dr2009	eBird Australia	2	Balbirooroo Wetlands	-38.37725	145.12098	1	2018	30/12/2018	7639	VIC119	BALNARRING	-38.35319795	145.1218757	1
16aae299-090b-4a4d-8a9b-a8d00313a2d0	Vanellus (Lobipluvia) miles	Masked Lapwing	dr2009	eBird Australia	2	Balbirooroo Wetlands	-38.37725	145.12098	2	2018	30/12/2018	7639	VIC119	BALNARRING	-38.35319795	145.1218757	1
e0862ff9-493b-436e-80d3-dfe289d70814	Vanellus (Lobipluvia) miles	Masked Lapwing	dr2009	eBird Australia	2	Balbirooroo Wetlands	-38.37725	145.12098	3	2019	1/01/2019	7639	VIC119	BALNARRING	-38.35319795	145.1218757	1
da4d56f2-bc7f-4869-9080-b8f0de8d5dec	Vanellus (Lobipluvia) miles	Masked Lapwing	dr2009	eBird Australia	2	Balbirooroo Wetlands	-38.37725	145.12098	2	2019	1/01/2019	7639	VIC119	BALNARRING	-38.35319795	145.1218757	1
9efad0d5-1da4-4fd6-8dfe-5c70cd56e810	Vanellus (Lobipluvia) miles	Masked Lapwing	dr2009	eBird Australia	2	Pt Leo	-38.4201	145.07514	0	2019	1/01/2019	10259	VIC2083	POINT LEO	-38.41549161	145.0698195	0
6e2f4e4a-00c6-446a-8a52-c458495208ea	Vanellus (Lobipluvia) miles	Masked Lapwing	dr2009	eBird Australia	2	Balbirooroo Wetlands	-38.37725	145.12098	0	2019	1/01/2019	7639	VIC119	BALNARRING	-38.35319795	145.1218757	1
505533b5-b38c-4824-91c9-188e3053c0f0	Vanellus (Lobipluvia) miles	Masked Lapwing	dr2009	eBird Australia	2	Pt Leo	-38.4201	145.07514	0	2019	1/01/2019	10259	VIC2083	POINT LEO	-38.41549161	145.0698195	0
43c95574-69a3-4035-95f0-cda0192ce427	Vanellus (Lobipluvia) miles	Masked Lapwing	dr2009	eBird Australia	2	Balbirooroo Wetlands	-38.37725	145.12098	3	2019	1/01/2019	7639	VIC119	BALNARRING	-38.35319795	145.1218757	1
3a69d9a4-2668-46e1-8a1f-a008b36d8fcb	Vanellus (Lobipluvia) miles	Masked Lapwing	dr2009	eBird Australia	2	Dam adjacent to Balbirooroo Wetland	-38.37882	145.11919	1	2019	1/01/2019	7639	VIC119	BALNARRING	-38.35319795	145.1218757	1
05b0eecf-8212-4374-8b8e-bb846fc69b1e	Vanellus (Lobipluvia) miles	Masked Lapwing	dr2009	eBird Australia	2	Balbirooroo Wetlands	-38.37725	145.12098	8	2019	1/01/2019	7639	VIC119	BALNARRING	-38.35319795	145.1218757	1
fe12816b-0438-497e-ac09-8b9ff4fe31d4	Vanellus (Lobipluvia) miles	Masked Lapwing	dr2009	eBird Australia	2	Dam adjacent to Balbirooroo Wetland	-38.37882	145.11919	0	2019	2/01/2019	7639	VIC119	BALNARRING	-38.35319795	145.1218757	1
e9d78822-2597-478b-b547-86a136c81f1a	Vanellus (Lobipluvia) miles	Masked Lapwing	dr2009	eBird Australia	2	Pt Leo	-38.4201	145.07514	2	2019	2/01/2019	10259	VIC2083	POINT LEO	-38.41549161	145.0698195	0
e5df1478-da70-411a-b748-c980e296aebe	Vanellus (Lobipluvia) miles	Masked Lapwing	dr2009	eBird Australia	2	Balbirooroo Wetlands	-38.37725	145.12098	0	2019	2/01/2019	7639	VIC119	BALNARRING	-38.35319795	145.1218757	1
e2acd509-67ab-47e8-bed7-604489fb6573	Vanellus (Lobipluvia) miles	Masked Lapwing	dr2009	eBird Australia	2	Dam adjacent to Balbirooroo Wetland	-38.37882	145.11919	0	2019	2/01/2019	7639	VIC119	BALNARRING	-38.35319795	145.1218757	1
b6ca5818-a895-4dea-9dff-e0b61b408838	Vanellus (Lobipluvia) miles	Masked Lapwing	dr2009	eBird Australia	2	Balbirooroo Wetlands	-38.37725	145.12098	4	2019	2/01/2019	7639	VIC119	BALNARRING	-38.35319795	145.1218757	1
b42e6bdc-fa2b-4758-887f-7a311b8dc505	Vanellus (Lobipluvia) miles	Masked Lapwing	dr2009	eBird Australia	2	Balbirooroo Wetlands	-38.37725	145.12098	5	2019	2/01/2019	7639	VIC119	BALNARRING	-38.35319795	145.1218757	1
a1d933ad-ec1e-434e-a489-6b25f5e0e2c5	Vanellus (Lobipluvia) miles	Masked Lapwing	dr2009	eBird Australia	2	Dam adjacent to Balbirooroo Wetland	-38.37882	145.11919	0	2019	2/01/2019	7639	VIC119	BALNARRING	-38.35319795	145.1218757	1
a1a5f5dc-bbbb-460d-9119-0bafb263efd4	Vanellus (Lobipluvia) miles	Masked Lapwing	dr2009	eBird Australia	2	Dam adjacent to Balbirooroo Wetland	-38.37882	145.11919	20	2019	2/01/2019	7639	VIC119	BALNARRING	-38.35319795	145.1218757	1
9a25a63f-8d62-4945-aa92-25b038b517f5	Vanellus (Lobipluvia) miles	Masked Lapwing	dr2009	eBird Australia	2	Balbirooroo Wetlands	-38.37725	145.12098	4	2019	2/01/2019	7639	VIC119	BALNARRING	-38.35319795	145.1218757	1
854373e1-5f08-4cdb-989f-03bf5673d327	Vanellus (Lobipluvia) miles	Masked Lapwing	dr2009	eBird Australia	2	Devilbend Reservoir	-38.2888587	145.1036453	0	2019	2/01/2019	8158	VIC2586	TUERONG	-38.2987306	145.0967925	1
52a850c3-b6c1-47ca-855c-cbf77679dbf7	Vanellus (Lobipluvia) miles	Masked Lapwing	dr2009	eBird Australia	2	Dromana	-38.33402	144.96287	0	2019	2/01/2019	9031	VIC783	DROMANA	-38.33203628	145.0097728	0
3405d001-067d-4784-bdd6-941967d97aea	Vanellus (Lobipluvia) miles	Masked Lapwing	dr2009	eBird Australia	2	Balbirooroo Wetlands	-38.37725	145.12098	4	2019	2/01/2019	7639	VIC119	BALNARRING	-38.35319795	145.1218757	1
d6ac0dcf-7263-46f5-a523-3f8bd9452bfb	Vanellus (Lobipluvia) miles	Masked Lapwing	dr2009	eBird Australia	2	Balbirooroo Wetlands	-38.37725	145.12098	5	2019	3/01/2019	7639	VIC119	BALNARRING	-38.35319795	145.1218757	1
3445b5ee-5e82-4cac-8988-5110f7a0bb3a	Vanellus (Lobipluvia) miles	Masked Lapwing	dr2009	eBird Australia	2	Balbirooroo Wetlands	-38.37725	145.12098	0	2019	3/01/2019	7639	VIC119	BALNARRING	-38.35319795	145.1218757	1
10351052-bdde-406c-b02a-2394b67ae05b	Vanellus (Lobipluvia) miles	Masked Lapwing	dr2009	eBird Australia	2	Dam adjacent to Balbirooroo Wetland	-38.37882	145.11919	8	2019	3/01/2019	7639	VIC119	BALNARRING	-38.35319795	145.1218757	1
847c1157-ed05-4096-a5c6-ba530fa3aea3	Vanellus (Lobipluvia) miles	Masked Lapwing	dr359	BirdLife Australia, Birdata	1	Bittern Reservoir: Circuit Track	-38.30557	145.1202		2019	4/01/2019	8158	VIC2586	TUERONG	-38.2987306	145.0967925	0
f0d8bd33-2492-4fac-987c-28053ff27531	Vanellus (Lobipluvia) miles	Masked Lapwing	dr2009	eBird Australia	2	Dam adjacent to Balbirooroo Wetland	-38.37882	145.11919	0	2019	5/01/2019	7639	VIC119	BALNARRING	-38.35319795	145.1218757	1
b4e4f70e-6422-4c18-aa65-62f26ed3c796	Vanellus (Lobipluvia) miles	Masked Lapwing	dr359	BirdLife Australia, Birdata	1	Merricks Beach Foreshore Res	-38.40028	145.10694		2019	5/01/2019	10251	VIC1657	MERRICKS BEACH	-38.39392479	145.1069925	1
95df16c2-eb30-481a-969e-1bdc392f294b	Vanellus (Lobipluvia) miles	Masked Lapwing	dr2009	eBird Australia	2	Dam adjacent to Balbirooroo Wetland	-38.37882	145.11919	0	2019	5/01/2019	7639	VIC119	BALNARRING	-38.35319795	145.1218757	1
0cade72d-cc27-4a1a-ab9b-c6ef9c680dfe	Vanellus (Lobipluvia) miles	Masked Lapwing	dr2009	eBird Australia	2	Pt Leo	-38.4201	145.07514	2	2019	5/01/2019	10259	VIC2083	POINT LEO	-38.41549161	145.0698195	0
ec9989e7-6ee9-437d-8d03-8e7c43b3a215	Vanellus (Lobipluvia) miles	Masked Lapwing	dr2009	eBird Australia	2	Balbirooroo Wetlands	-38.3773	145.121	0	2019	6/01/2019	7639	VIC119	BALNARRING	-38.35319795	145.1218757	1
932cea5d-06f2-4b66-a2a2-cf526149c01a	Vanellus (Lobipluvia) miles	Masked Lapwing	dr2009	eBird Australia	2	Pt Leo	-38.4201	145.07514	2	2019	7/01/2019	10259	VIC2083	POINT LEO	-38.41549161	145.0698195	0
e3b33379-fb87-4966-add7-76092a95abc0	Vanellus (Lobipluvia) miles	Masked Lapwing	dr2009	eBird Australia	2	The Briars--Chechingurk Hide	-38.26908	145.04702	6	2019	8/01/2019	7706	VIC1798	MOUNT MARTHA	-38.27548205	145.0306429	0
9714e013-1ce8-4678-973a-343f1c45cb33	Vanellus (Lobipluvia) miles	Masked Lapwing	dr2009	eBird Australia	2	Balbirooroo Wetlands	-38.37725	145.12098	3	2019	8/01/2019	7639	VIC119	BALNARRING	-38.35319795	145.1218757	1
7245d970-1c55-4590-a71e-ee80331632bb	Vanellus (Lobipluvia) miles	Masked Lapwing	dr359	BirdLife Australia, Birdata	1	Gordon Rolfe Bushland Reserve	-38.25444	145.24083		2019	8/01/2019	7737	VIC2596	TYABB	-38.26781136	145.170123	1
4af5175c-966f-4a12-9fc2-c24b556bf840	Vanellus (Lobipluvia) miles	Masked Lapwing	dr2009	eBird Australia	2	Balbirooroo Wetlands	-38.3773	145.121	2	2019	8/01/2019	7639	VIC119	BALNARRING	-38.35319795	145.1218757	1
5f3dab36-a674-4190-99cc-5844611c12bc	Vanellus (Lobipluvia) miles	Masked Lapwing	dr2009	eBird Australia	2	Hastings Foreshore Reserve	-38.3022469	145.1950228	2	2019	9/01/2019	11202	VIC1136	HASTINGS	-38.29724823	145.1851805	1
fc0ea45e-1bc9-4a8a-a2be-479c8a4a149c	Vanellus (Lobipluvia) miles	Masked Lapwing	dr2009	eBird Australia	2	3 Davies Road, Somers, Victoria, AU (-38.361, 145.167)	-38.3605309	145.1670723	2	2019	11/01/2019	7099	VIC248	BITTERN	-38.33678869	145.1692273	0
e5c6587c-7f13-4ba7-8541-e4af6695deb7	Vanellus (Lobipluvia) miles	Masked Lapwing	dr2009	eBird Australia	2	Balbirooroo Wetlands	-38.37725	145.12098	10	2019	11/01/2019	7639	VIC119	BALNARRING	-38.35319795	145.1218757	1
814c3a27-dabb-421a-8a21-6ad7eb1f59a4	Vanellus (Lobipluvia) miles	Masked Lapwing	dr2009	eBird Australia	2	Balbirooroo Wetlands	-38.37725	145.12098	0	2019	11/01/2019	7639	VIC119	BALNARRING	-38.35319795	145.1218757	1
48e83c39-5a9e-40d1-88da-f0da5f302892	Vanellus (Lobipluvia) miles	Masked Lapwing	dr2009	eBird Australia	2	Devilbend Reservoir	-38.2888587	145.1036453	25	2019	11/01/2019	8158	VIC2586	TUERONG	-38.2987306	145.0967925	1
3cde33ef-8ea7-4f0d-b158-557e0a3893ae	Vanellus (Lobipluvia) miles	Masked Lapwing	dr2009	eBird Australia	2	Stumpy Gully Road Moorooduc	-38.3012534	145.1288366	0	2019	11/01/2019	8158	VIC2586	TUERONG	-38.2987306	145.0967925	0
27ff7cdb-daec-4b24-94e4-27e6a2d4bca3	Vanellus (Lobipluvia) miles	Masked Lapwing	dr2009	eBird Australia	2	Devilbend Reservoir	-38.2889	145.104	2	2019	12/01/2019	8158	VIC2586	TUERONG	-38.2987306	145.0967925	1
03dd51a9-b197-42e7-bda3-32fe1fc98eea	Vanellus (Lobipluvia) miles	Masked Lapwing	dr2009	eBird Australia	2	Devilbend Reservoir	-38.2888587	145.1036453	0	2019	12/01/2019	8158	VIC2586	TUERONG	-38.2987306	145.0967925	1
f3261a58-5534-4399-9913-312b40a50669	Vanellus (Lobipluvia) miles	Masked Lapwing	dr359	BirdLife Australia, Birdata	1	Bailbooboo Wetland, Balnarring	-38.37833	145.11972		2019	13/01/2019	7639	VIC119	BALNARRING	-38.35319795	145.1218757	1
c41adc4c-9f43-413a-83c7-6c226669797e	Vanellus (Lobipluvia) miles	Masked Lapwing	dr2009	eBird Australia	2	Dam adjacent to Balbirooroo Wetland	-38.37882	145.11919	7	2019	13/01/2019	7639	VIC119	BALNARRING	-38.35319795	145.1218757	1
85d918bc-9df5-4d0c-894a-31ad36e021de	Vanellus (Lobipluvia) miles	Masked Lapwing	dr2009	eBird Australia	2	Balbirooroo Wetlands	-38.37725	145.12098	2	2019	13/01/2019	7639	VIC119	BALNARRING	-38.35319795	145.1218757	1
37fcf553-7fe8-409c-bc5d-b3898e945853	Vanellus (Lobipluvia) miles	Masked Lapwing	dr2009	eBird Australia	2	Devilbend Reservoir	-38.2888587	145.1036453	2	2019	13/01/2019	8158	VIC2586	TUERONG	-38.2987306	145.0967925	1
3847dc3c-0257-4946-bc4c-31565b2a2c67	Vanellus (Lobipluvia) miles	Masked Lapwing	dr2009	eBird Australia	2	Hastings Foreshore Reserve	-38.3022469	145.1950228	6	2019	14/01/2019	11202	VIC1136	HASTINGS	-38.29724823	145.1851805	1
7e202074-227d-4815-ad6a-1f2b3f388ae9	Vanellus (Lobipluvia) miles	Masked Lapwing	dr2009	eBird Australia	2	Devilbend Reservoir	-38.2888587	145.1036453	15	2019	16/01/2019	8158	VIC2586	TUERONG	-38.2987306	145.0967925	1
1eac6548-558d-493c-b6c9-4c146806325a	Vanellus (Lobipluvia) miles	Masked Lapwing	dr2009	eBird Australia	2	Balbirooroo Wetlands	-38.37725	145.12098	16	2019	16/01/2019	7639	VIC119	BALNARRING	-38.35319795	145.1218757	1
5d9962c1-fec6-428c-92b8-42ac9f71b12f	Vanellus (Lobipluvia) miles	Masked Lapwing	dr2009	eBird Australia	2	Balbirooroo Wetlands	-38.37725	145.12098	0	2019	18/01/2019	7639	VIC119	BALNARRING	-38.35319795	145.1218757	1
bc100cb6-5b04-4272-9c11-3d0e2fc89440	Vanellus (Lobipluvia) miles	Masked Lapwing	dr2009	eBird Australia	2	Shotton Road Mornington	-38.2124679	145.0717592	2	2019	22/01/2019	7441	VIC1788	MOUNT ELIZA	-38.19503454	145.0927097	0
4484bfcd-5ee5-40dd-a2d1-2c68a59f07eb	Vanellus (Lobipluvia) miles	Masked Lapwing	dr2009	eBird Australia	2	Stump Gully Road Tuerong	-38.3405791	145.1263046	2	2019	22/01/2019	7639	VIC119	BALNARRING	-38.35319795	145.1218757	0
7c0e3c97-88d2-483f-a8ab-820fcdfbe5b7	Vanellus (Lobipluvia) miles	Masked Lapwing	dr359	BirdLife Australia, Birdata	1	Balnarring Village	-38.36978	145.11906		2019	23/01/2019	7639	VIC119	BALNARRING	-38.35319795	145.1218757	0
b7821308-e09d-4c50-94d2-49b0ad2f7895	Vanellus (Lobipluvia) miles	Masked Lapwing	dr359	BirdLife Australia, Birdata	1	Devil Bend NFR: Catch Drain Trail	-38.30568	145.10787		2019	24/01/2019	8158	VIC2586	TUERONG	-38.2987306	145.0967925	0
20e767a6-3160-4dae-bb19-fc7f782a3b35	Vanellus (Lobipluvia) miles	Masked Lapwing	dr359	BirdLife Australia, Birdata	1	Devilbend Reservoir: Daangean Track	-38.29917	145.11333		2019	24/01/2019	8158	VIC2586	TUERONG	-38.2987306	145.0967925	0
8d7aaaab-8dd5-4d67-acd7-495abe54ca17	Vanellus (Lobipluvia) miles	Masked Lapwing	dr359	BirdLife Australia, Birdata	1	MWrbm Tootgarook Swamp - A McNaughts lake	-38.38861	144.87472	17	2019	29/01/2019	10952	VIC281	BONEO	-38.40990944	144.9035521	1
e50059d0-0fdd-4a0e-b692-9343e40017e5	Vanellus (Lobipluvia) miles	Masked Lapwing	dr2009	eBird Australia	2	Devilbend Reservoir	-38.2888587	145.1036453	6	2019	30/01/2019	8158	VIC2586	TUERONG	-38.2987306	145.0967925	1
e01f1e74-020e-41ef-a3d0-0bbb2dd1bd63	Vanellus (Lobipluvia) miles	Masked Lapwing	dr2009	eBird Australia	2	Devilbend Reservoir	-38.2889	145.104	6	2019	30/01/2019	8158	VIC2586	TUERONG	-38.2987306	145.0967925	1
75b902b5-cd0f-4469-a448-218437d0019a	Vanellus (Lobipluvia) miles	Masked Lapwing	dr359	BirdLife Australia, Birdata	1	Balnarring Village	-38.36978	145.11906		2019	30/01/2019	7639	VIC119	BALNARRING	-38.35319795	145.1218757	0
e5c9bb02-8b61-4935-a7f2-abd8c4e2de74	Vanellus (Lobipluvia) miles	Masked Lapwing	dr2009	eBird Australia	2	MWrbm - The Briars, Claypit Ck	-38.272299	145.047575	2	2019	31/01/2019	7706	VIC1798	MOUNT MARTHA	-38.27548205	145.0306429	0
06cda8c2-b43b-44fe-92bf-442b290fbdfc	Vanellus (Lobipluvia) miles	Masked Lapwing	dr359	BirdLife Australia, Birdata	1	MWrbm - The Briars, Claypit Ck	-38.2723	145.04758	2	2019	31/01/2019	7706	VIC1798	MOUNT MARTHA	-38.27548205	145.0306429	0
fb599eec-758b-4579-b17e-67e8b1385f63	Vanellus (Lobipluvia) miles	Masked Lapwing	dr2009	eBird Australia	2	Shotton Road Mornington	-38.2124679	145.0717592	2	2019	1/02/2019	7441	VIC1788	MOUNT ELIZA	-38.19503454	145.0927097	0
07c2d08f-1382-4523-94dc-bec35d57a11b	Vanellus (Lobipluvia) miles	Masked Lapwing	dr2009	eBird Australia	2	Balbirooroo Wetlands	-38.37725	145.12098	6	2019	2/02/2019	7639	VIC119	BALNARRING	-38.35319795	145.1218757	1
d755957f-f350-431a-a63f-8d049f47743d	Vanellus (Lobipluvia) miles	Masked Lapwing	dr359	BirdLife Australia, Birdata	1	Warringine PkBittern CoastalN	-38.32222	145.19		2019	3/02/2019	7099	VIC248	BITTERN	-38.33678869	145.1692273	1
09bcbf47-240b-4eb7-ad7b-0b63710711f8	Vanellus (Lobipluvia) miles	Masked Lapwing	dr2009	eBird Australia	2	Mornington Peninsula National Park--Flinders Ocean Beach	-38.48315	145.01804	2	2019	4/02/2019	10260	VIC922	FLINDERS	-38.45881221	144.9783964	1
1bb082bb-c49e-4ffc-9673-fa9cf3f4ce41	Vanellus (Lobipluvia) miles	Masked Lapwing	dr359	BirdLife Australia, Birdata	1	Merricks Beach (towards Point Leo)	-38.4083	145.08705		2019	6/02/2019	10258	VIC1656	MERRICKS	-38.39109968	145.081125	1
e0aac32f-86e5-4088-b9bd-d997f129848e	Vanellus (Lobipluvia) miles	Masked Lapwing	dr359	BirdLife Australia, Birdata	1	Bailbooboo Wetland, Balnarring	-38.37833	145.11972		2019	8/02/2019	7639	VIC119	BALNARRING	-38.35319795	145.1218757	1
7f2d18aa-c357-49a9-9d60-f62aa305d2ef	Vanellus (Lobipluvia) miles	Masked Lapwing	dr2009	eBird Australia	2	Mushroom Reef Marine Sanctuary	-38.4816509	145.016318	2	2019	9/02/2019	10260	VIC922	FLINDERS	-38.45881221	144.9783964	1
df97f109-9547-4945-8497-2626790c84a6	Vanellus (Lobipluvia) miles	Masked Lapwing	dr2009	eBird Australia	2	Balbirooroo Wetlands	-38.37725	145.12098	3	2019	10/02/2019	7639	VIC119	BALNARRING	-38.35319795	145.1218757	1
1749daee-8707-4c1c-91b9-19457be83825	Vanellus (Lobipluvia) miles	Masked Lapwing	dr2009	eBird Australia	2	Balbirooroo Wetlands	-38.37725	145.12098	4	2019	10/02/2019	7639	VIC119	BALNARRING	-38.35319795	145.1218757	1
c3a6be25-6016-4759-9416-c48889e2682b	Vanellus (Lobipluvia) miles	Masked Lapwing	dr359	BirdLife Australia, Birdata	1	Merricks Beach Foreshore Res	-38.40028	145.10694		2019	13/02/2019	10251	VIC1657	MERRICKS BEACH	-38.39392479	145.1069925	1
aa46e2f4-8ef7-4025-a936-d91d223e3265	Vanellus (Lobipluvia) miles	Masked Lapwing	dr2009	eBird Australia	2	Woods Reserve Tuerong	-38.28575	145.08012	1	2019	15/02/2019	8158	VIC2586	TUERONG	-38.2987306	145.0967925	1
8639284d-30c8-403b-bdb6-de6a23fcef96	Vanellus (Lobipluvia) miles	Masked Lapwing	dr2009	eBird Australia	2	Woods Reserve Tuerong	-38.28575	145.08012	1	2019	15/02/2019	8158	VIC2586	TUERONG	-38.2987306	145.0967925	1
efc92efb-8bd5-4804-8575-ac8436ae3c79	Vanellus (Lobipluvia) miles	Masked Lapwing	dr2009	eBird Australia	2	Bittern Coastal Walk	-38.33061	145.19668	1	2019	16/02/2019	7099	VIC248	BITTERN	-38.33678869	145.1692273	0
a1fd3327-691f-4859-a7b5-c08d9c239bda	Vanellus (Lobipluvia) miles	Masked Lapwing	dr2009	eBird Australia	2	Balbirooroo Wetlands	-38.37725	145.12098	6	2019	16/02/2019	7639	VIC119	BALNARRING	-38.35319795	145.1218757	1
76acd6c0-cc95-4129-8d34-3c4e427ed8b9	Vanellus (Lobipluvia) miles	Masked Lapwing	dr2009	eBird Australia	2	Balbirooroo Wetlands	-38.37725	145.12098	1	2019	16/02/2019	7639	VIC119	BALNARRING	-38.35319795	145.1218757	1
e2881c8e-7240-4cf5-bf46-09c4c3dc242b	Vanellus (Lobipluvia) miles	Masked Lapwing	dr2009	eBird Australia	2	MWrbm - The Briars, Homestead Ck	-38.271078	145.044576	1	2019	22/02/2019	7706	VIC1798	MOUNT MARTHA	-38.27548205	145.0306429	0
d6e5aeaa-ba91-4700-9c41-a0f9e508d47d	Vanellus (Lobipluvia) miles	Masked Lapwing	dr2009	eBird Australia	2	MWrbm - The Briars, Claypit Ck	-38.272299	145.047575	1	2019	22/02/2019	7706	VIC1798	MOUNT MARTHA	-38.27548205	145.0306429	0
a13c02f2-606d-4ff0-b9dd-7c52ff82450c	Vanellus (Lobipluvia) miles	Masked Lapwing	dr2009	eBird Australia	2	MWrbm - The Briars, Homestead Ck	-38.271078	145.044576	1	2019	22/02/2019	7706	VIC1798	MOUNT MARTHA	-38.27548205	145.0306429	0
2d8029fc-a9c9-4c4f-af9f-11e605a2a4d8	Vanellus (Lobipluvia) miles	Masked Lapwing	dr2009	eBird Australia	2	MWrbm - The Briars, Claypit Ck	-38.272299	145.047575	1	2019	22/02/2019	7706	VIC1798	MOUNT MARTHA	-38.27548205	145.0306429	0
32bfe36a-adcb-4fb4-a898-4391a978c7d9	Vanellus (Lobipluvia) miles	Masked Lapwing	dr2009	eBird Australia	2	Flood Street Tyabb	-38.2681	145.155	2	2019	28/02/2019	7737	VIC2596	TYABB	-38.26781136	145.170123	0
c6effb78-fe90-4c2e-920f-c83cf5dabc97	Vanellus (Lobipluvia) miles	Masked Lapwing	dr2009	eBird Australia	2	Shotton Road Mornington	-38.2124679	145.0717592	3	2019	5/03/2019	7441	VIC1788	MOUNT ELIZA	-38.19503454	145.0927097	0
c592db3c-1ebb-4932-80db-555feaee0176	Vanellus (Lobipluvia) miles	Masked Lapwing	dr2009	eBird Australia	2	Stump Gully Road Tuerong	-38.3405791	145.1263046	3	2019	5/03/2019	7639	VIC119	BALNARRING	-38.35319795	145.1218757	0
0b747341-070f-434e-ae2b-243c8f92511b	Vanellus (Lobipluvia) miles	Masked Lapwing	dr2009	eBird Australia	2	Coolart	-38.3869777	145.1411913	2	2019	5/03/2019	10688	VIC2308	SOMERS	-38.38140109	145.16097	0
352d3289-0fcd-4216-b351-443b77559f49	Vanellus (Lobipluvia) miles	Masked Lapwing	dr2009	eBird Australia	2	Point Nepean National Park	-38.3112215	144.6748352	2	2019	9/03/2019	10036	VIC2109	PORTSEA	-38.32267921	144.7001693	1
7a635cd3-e2bb-42ec-abe3-6347f2cc9414	Vanellus (Lobipluvia) miles	Masked Lapwing	dr2009	eBird Australia	2	Rosebud	-38.3642201	144.8988104	4	2019	16/03/2019	11084	VIC2199	ROSEBUD	-38.37372184	144.9135956	0
25c5d0f8-3ff7-4e67-9d8f-ae9254233b17	Vanellus (Lobipluvia) miles	Masked Lapwing	dr2009	eBird Australia	2	The Briars	-38.2663542	145.0479412	0	2019	17/03/2019	7706	VIC1798	MOUNT MARTHA	-38.27548205	145.0306429	0
51b14d1f-9c53-4dba-ac57-b26c50801b46	Vanellus (Lobipluvia) miles	Masked Lapwing	dr2009	eBird Australia	2	Dam adjacent to Balbirooroo Wetland	-38.37882	145.11919	20	2019	22/03/2019	7639	VIC119	BALNARRING	-38.35319795	145.1218757	1
dea4d61d-1056-45fe-93e7-3b9a2d48a7be	Vanellus (Lobipluvia) miles	Masked Lapwing	dr2009	eBird Australia	2	MWrbm - The Briars, Claypit Ck	-38.272299	145.047575	6	2019	29/03/2019	7706	VIC1798	MOUNT MARTHA	-38.27548205	145.0306429	0
3fb886f8-a182-4ebc-9c12-adbd54dffcf3	Vanellus (Lobipluvia) miles	Masked Lapwing	dr2009	eBird Australia	2	MWrbm - The Briars, Homestead Ck	-38.271078	145.044576	2	2019	29/03/2019	7706	VIC1798	MOUNT MARTHA	-38.27548205	145.0306429	0
224a062b-c4a6-4dc4-9d05-11e52fc0333a	Vanellus (Lobipluvia) miles	Masked Lapwing	dr2009	eBird Australia	2	MWrbm - The Briars, Homestead Ck	-38.271078	145.044576	2	2019	29/03/2019	7706	VIC1798	MOUNT MARTHA	-38.27548205	145.0306429	0
1a9679c4-15ac-4575-a94c-120dcda1a231	Vanellus (Lobipluvia) miles	Masked Lapwing	dr2009	eBird Australia	2	MWrbm - The Briars, Claypit Ck	-38.272299	145.047575	6	2019	29/03/2019	7706	VIC1798	MOUNT MARTHA	-38.27548205	145.0306429	0
6334d416-2c87-4d5d-9547-939948d2fe36	Vanellus (Lobipluvia) miles	Masked Lapwing	dr2009	eBird Australia	2	Balbirooroo Wetlands	-38.37725	145.12098	5	2019	1/04/2019	7639	VIC119	BALNARRING	-38.35319795	145.1218757	1
fc0b2b1c-51ea-42a1-8c8e-b5cd9b99ee34	Vanellus (Lobipluvia) miles	Masked Lapwing	dr2009	eBird Australia	2	Hastings Foreshore Reserve	-38.3022469	145.1950228	50	2019	5/04/2019	11202	VIC1136	HASTINGS	-38.29724823	145.1851805	1
ba905d3d-3a4e-44bd-915e-a3eba1f2ebe6	Vanellus (Lobipluvia) miles	Masked Lapwing	dr2009	eBird Australia	2	Cape Schanck Private Property (restricted access)	-38.47022	144.89792	0	2019	12/04/2019	8150	VIC474	CAPE SCHANCK	-38.46024831	144.9031794	1
a8018dd5-4ec6-45d9-9e49-88a6d82b07a8	Vanellus (Lobipluvia) miles	Masked Lapwing	dr2009	eBird Australia	2	Hastings Foreshore Reserve	-38.3022469	145.1950228	6	2019	12/04/2019	11202	VIC1136	HASTINGS	-38.29724823	145.1851805	1
a095f413-dc18-45e2-ad3c-3d8cbc1484c7	Vanellus (Lobipluvia) miles	Masked Lapwing	dr2009	eBird Australia	2	The Briars, Mt Martha	-38.268288	145.043255	2	2019	12/04/2019	7706	VIC1798	MOUNT MARTHA	-38.27548205	145.0306429	0
702a30c6-5595-4e3e-a7e4-28849931ae22	Vanellus (Lobipluvia) miles	Masked Lapwing	dr2009	eBird Australia	2	Mornington Peninsula National Park--Flinders Ocean Beach	-38.48315	145.01804	2	2019	12/04/2019	10260	VIC922	FLINDERS	-38.45881221	144.9783964	1
42c6aa0e-5428-46b5-a18f-fe55b9d2e285	Vanellus (Lobipluvia) miles	Masked Lapwing	dr2009	eBird Australia	2	The Briars, Mt Martha	-38.268288	145.043255	2	2019	12/04/2019	7706	VIC1798	MOUNT MARTHA	-38.27548205	145.0306429	0
27ea1c18-dfc4-4b1b-8516-945cad609857	Vanellus (Lobipluvia) miles	Masked Lapwing	dr2009	eBird Australia	2	Balbirooroo Wetlands	-38.37725	145.12098	14	2019	12/04/2019	7639	VIC119	BALNARRING	-38.35319795	145.1218757	1
6b5d5036-44b9-4047-b4e1-d94070a69765	Vanellus (Lobipluvia) miles	Masked Lapwing	dr2009	eBird Australia	2	16â€“24 Bungower Road, Somerville AU-VIC (-38.2388,145.2471)	-38.238767	145.247092	4	2019	14/04/2019	7787	VIC2310	SOMERVILLE	-38.23213352	145.2006655	0
a7ebc1b0-1134-496f-9398-60e282e0c270	Vanellus (Lobipluvia) miles	Masked Lapwing	dr2009	eBird Australia	2	Point Nepean National Park	-38.3112215	144.6748352	2	2019	20/04/2019	10036	VIC2109	PORTSEA	-38.32267921	144.7001693	1
f6df49e3-f2ea-4e21-9a07-1e8dbb1bfc64	Vanellus (Lobipluvia) miles	Masked Lapwing	dr2009	eBird Australia	2	Balbirooroo Wetlands	-38.37725	145.12098	0	2019	21/04/2019	7639	VIC119	BALNARRING	-38.35319795	145.1218757	1
cf80a6e8-873d-411f-b112-901306b7ff1d	Vanellus (Lobipluvia) miles	Masked Lapwing	dr2009	eBird Australia	2	Coolart	-38.3869777	145.1411913	3	2019	22/04/2019	10688	VIC2308	SOMERS	-38.38140109	145.16097	0
6c4c4752-aa4f-4730-aed6-062c671614c0	Vanellus (Lobipluvia) miles	Masked Lapwing	dr2009	eBird Australia	2	Rosebud	-38.3642201	144.8988104	4	2019	22/04/2019	11084	VIC2199	ROSEBUD	-38.37372184	144.9135956	0
5d08a954-fb80-404d-a393-0377be3449a1	Vanellus (Lobipluvia) miles	Masked Lapwing	dr2009	eBird Australia	2	Disney Street, Bittern, Victoria, AU	-38.3542246	145.1603005	3	2019	22/04/2019	7099	VIC248	BITTERN	-38.33678869	145.1692273	0
85409aa4-d911-4b38-9780-af4a61390b46	Vanellus (Lobipluvia) miles	Masked Lapwing	dr2009	eBird Australia	2	MWrbm - The Briars, Claypit Ck	-38.272299	145.047575	5	2019	26/04/2019	7706	VIC1798	MOUNT MARTHA	-38.27548205	145.0306429	0
7a81430a-8d28-4f11-ac04-d2f491809014	Vanellus (Lobipluvia) miles	Masked Lapwing	dr2009	eBird Australia	2	MWrbm - The Briars, Homestead Ck	-38.271078	145.044576	2	2019	26/04/2019	7706	VIC1798	MOUNT MARTHA	-38.27548205	145.0306429	0
74a82a26-f984-4d7e-962b-07aa5faf3c59	Vanellus (Lobipluvia) miles	Masked Lapwing	dr2009	eBird Australia	2	MWrbm - The Briars, Homestead Ck	-38.271078	145.044576	2	2019	26/04/2019	7706	VIC1798	MOUNT MARTHA	-38.27548205	145.0306429	0
5701f2e7-070e-44d2-bd96-07525e4e5bd7	Vanellus (Lobipluvia) miles	Masked Lapwing	dr2009	eBird Australia	2	Hastings Jetty	-38.3084997	145.197618	38	2019	28/04/2019	11202	VIC1136	HASTINGS	-38.29724823	145.1851805	0
6e2027d1-41b7-461b-88c4-9ba717e6511f	Vanellus (Lobipluvia) miles	Masked Lapwing	dr2009	eBird Australia	2	Mornington Peninsula National Park--Greens Bush	-38.4302613	144.9358463	1	2019	29/04/2019	10952	VIC281	BONEO	-38.40990944	144.9035521	1
b7f371de-406f-4cbc-b0bd-30c9361a1cef	Vanellus (Lobipluvia) miles	Masked Lapwing	dr2009	eBird Australia	2	Mornington Peninsula National Park--Flinders Ocean Beach	-38.48315	145.01804	2	2019	4/05/2019	10260	VIC922	FLINDERS	-38.45881221	144.9783964	1
b417e75a-44e5-4499-b646-0c9e5d0303a3	Vanellus (Lobipluvia) miles	Masked Lapwing	dr2009	eBird Australia	2	Hastings Foreshore Reserve	-38.3022469	145.1950228	6	2019	4/05/2019	11202	VIC1136	HASTINGS	-38.29724823	145.1851805	1
41f4a48f-4b6c-4123-8c2f-bd6f47b6c09e	Vanellus (Lobipluvia) miles	Masked Lapwing	dr2009	eBird Australia	2	Balbirooroo Wetlands	-38.37725	145.12098	2	2019	4/05/2019	7639	VIC119	BALNARRING	-38.35319795	145.1218757	1
b1f4a5f2-270e-450c-bb83-7505e393ac9b	Vanellus (Lobipluvia) miles	Masked Lapwing	dr2009	eBird Australia	2	Flood Street Tyabb	-38.26814	145.1552081	2	2019	6/05/2019	7737	VIC2596	TYABB	-38.26781136	145.170123	0
1010ce7c-c04a-46d3-823b-8176efa7ef0f	Vanellus (Lobipluvia) miles	Masked Lapwing	dr2009	eBird Australia	2	Point Nepean National Park	-38.3112215	144.6748352	4	2019	7/05/2019	10036	VIC2109	PORTSEA	-38.32267921	144.7001693	1
539cfea5-13fc-43be-aa80-1ad268aa05c4	Vanellus (Lobipluvia) miles	Masked Lapwing	dr2009	eBird Australia	2	Balbirooroo Wetlands	-38.37725	145.12098	2	2019	9/05/2019	7639	VIC119	BALNARRING	-38.35319795	145.1218757	1
689a64fb-3f02-4dba-bb35-fc17859c991e	Vanellus (Lobipluvia) miles	Masked Lapwing	dr2009	eBird Australia	2	Shotton Road Mornington	-38.2124679	145.0717592	2	2019	13/05/2019	7441	VIC1788	MOUNT ELIZA	-38.19503454	145.0927097	0
178eff2a-4772-43c5-89c3-19f058682ce3	Vanellus (Lobipluvia) miles	Masked Lapwing	dr2009	eBird Australia	2	Coolart Road Somerville	-38.2384718	145.1505163	2	2019	13/05/2019	7787	VIC2310	SOMERVILLE	-38.23213352	145.2006655	0
ae97172c-7849-4f31-98be-2b1ec5b4f52d	Vanellus (Lobipluvia) miles	Masked Lapwing	dr2009	eBird Australia	2	The Briars	-38.2663542	145.0479412	8	2019	14/05/2019	7706	VIC1798	MOUNT MARTHA	-38.27548205	145.0306429	0
7b14faa7-b85f-458a-a1b1-b37590a0261a	Vanellus (Lobipluvia) miles	Masked Lapwing	dr2009	eBird Australia	2	Mornington Peninsula National Park--Greens Bush	-38.4302613	144.9358463	0	2019	15/05/2019	10952	VIC281	BONEO	-38.40990944	144.9035521	1
5355f32d-e5d2-4dee-9eff-0f12c9a8a7bd	Vanellus (Lobipluvia) miles	Masked Lapwing	dr2009	eBird Australia	2	Sorrento Pier	-38.3363916	144.7448623	0	2019	15/05/2019	7409	VIC2311	SORRENTO	-38.34462725	144.7419629	0
1ac14e68-f5b7-4120-877e-30f42d8fcd57	Vanellus (Lobipluvia) miles	Masked Lapwing	dr2009	eBird Australia	2	Wilson Reserve, Mornington AU-VIC (-38.2275,145.0361)	-38.227531	145.036126	3	2019	17/05/2019	6647	VIC1757	MORNINGTON	-38.23029402	145.0600769	1
2fda1c11-3ba6-4f2c-ad46-876281e633c4	Vanellus (Lobipluvia) miles	Masked Lapwing	dr2009	eBird Australia	2	Mornington Peninsula National Park, Portsea AU-VIC (-38.3128,144.6954)	-38.3128	144.695	2	2019	19/05/2019	10036	VIC2109	PORTSEA	-38.32267921	144.7001693	1
fed0441d-21b1-4fb7-8cbf-a58ae8e98316	Vanellus (Lobipluvia) miles	Masked Lapwing	dr2009	eBird Australia	2	Sorrento Pier	-38.3363916	144.7448623	0	2019	22/05/2019	7409	VIC2311	SORRENTO	-38.34462725	144.7419629	0
622ae073-728f-4287-b425-f645bf3850db	Vanellus (Lobipluvia) miles	Masked Lapwing	dr2009	eBird Australia	2	The Briars	-38.2663542	145.0479412	0	2019	25/05/2019	7706	VIC1798	MOUNT MARTHA	-38.27548205	145.0306429	0
f62e3bd7-9bc7-407b-bcb4-599e98752a8f	Vanellus (Lobipluvia) miles	Masked Lapwing	dr2009	eBird Australia	2	4 Ronald Court, Somerville, Victoria, AU (-38.227, 145.17)	-38.2268078	145.1699893	1	2019	28/05/2019	7787	VIC2310	SOMERVILLE	-38.23213352	145.2006655	0
7e0ec010-9ddb-400c-86c8-dddd2fd28fcc	Vanellus (Lobipluvia) miles	Masked Lapwing	dr2009	eBird Australia	2	Morington Peninsula Freeway Tuerong	-38.2926312	145.0396156	0	2019	31/05/2019	7706	VIC1798	MOUNT MARTHA	-38.27548205	145.0306429	0
bc6122b1-6deb-436e-8ff8-4fac1ca9b442	Vanellus (Lobipluvia) miles	Masked Lapwing	dr2009	eBird Australia	2	Mornington Peninsula National Park--Greens Bush	-38.4302613	144.9358463	2	2019	1/06/2019	10952	VIC281	BONEO	-38.40990944	144.9035521	1
451f4e9e-7846-4554-b727-f40594ad46e9	Vanellus (Lobipluvia) miles	Masked Lapwing	dr2009	eBird Australia	2	Merricks Beach	-38.40033	145.10553	2	2019	8/06/2019	10251	VIC1657	MERRICKS BEACH	-38.39392479	145.1069925	1
db3aede0-79a5-469a-aa95-ecaff72695df	Vanellus (Lobipluvia) miles	Masked Lapwing	dr2009	eBird Australia	2	Somers	-38.3928	145.16098	1	2019	9/06/2019	10688	VIC2308	SOMERS	-38.38140109	145.16097	0
f03ab661-10d8-4b94-92b8-16d2d1feb154	Vanellus (Lobipluvia) miles	Masked Lapwing	dr2009	eBird Australia	2	Balbirooroo Wetlands	-38.37725	145.12098	6	2019	23/06/2019	7639	VIC119	BALNARRING	-38.35319795	145.1218757	1
2aa15c08-d184-48bb-9ab1-f8aee84eeb84	Vanellus (Lobipluvia) miles	Masked Lapwing	dr2009	eBird Australia	2	Balbirooroo Wetlands	-38.37725	145.12098	6	2019	23/06/2019	7639	VIC119	BALNARRING	-38.35319795	145.1218757	1
d72f7ced-6676-4c28-8e82-c6ba508a14ea	Vanellus (Lobipluvia) miles	Masked Lapwing	dr2009	eBird Australia	2	MWrbm - The Briars, Claypit Ck	-38.272299	145.047575	2	2019	25/06/2019	7706	VIC1798	MOUNT MARTHA	-38.27548205	145.0306429	0
bec82737-e338-452a-b6df-2cb606bf7f90	Vanellus (Lobipluvia) miles	Masked Lapwing	dr2009	eBird Australia	2	MWrbm - The Briars, Homestead Ck	-38.271078	145.044576	4	2019	25/06/2019	7706	VIC1798	MOUNT MARTHA	-38.27548205	145.0306429	0
92fd5b8d-c826-4edb-b8dc-d84ef15a59a2	Vanellus (Lobipluvia) miles	Masked Lapwing	dr2009	eBird Australia	2	MWrbm - The Briars, Claypit Ck	-38.272299	145.047575	2	2019	25/06/2019	7706	VIC1798	MOUNT MARTHA	-38.27548205	145.0306429	0
89637451-e015-42d3-8934-5ec8f3cd26d7	Vanellus (Lobipluvia) miles	Masked Lapwing	dr2009	eBird Australia	2	MWrbm - The Briars, Homestead Ck	-38.271078	145.044576	4	2019	25/06/2019	7706	VIC1798	MOUNT MARTHA	-38.27548205	145.0306429	0
6c2f2d28-43ce-4fef-8c45-0684a5e9cce1	Vanellus (Lobipluvia) miles	Masked Lapwing	dr2009	eBird Australia	2	MWrbm - The Briars, Claypit Ck	-38.272299	145.047575	2	2019	25/06/2019	7706	VIC1798	MOUNT MARTHA	-38.27548205	145.0306429	0
0ec078a3-fe05-4bbb-9e30-1fbfbe1214ad	Vanellus (Lobipluvia) miles	Masked Lapwing	dr2009	eBird Australia	2	MWrbm - The Briars, Homestead Ck	-38.271078	145.044576	4	2019	25/06/2019	7706	VIC1798	MOUNT MARTHA	-38.27548205	145.0306429	0
0e69d1be-bcba-4737-ad9d-6d7e0c4b4221	Vanellus (Lobipluvia) miles	Masked Lapwing	dr2009	eBird Australia	2	Shotton Road Mornington	-38.2124679	145.0717592	2	2019	28/06/2019	7441	VIC1788	MOUNT ELIZA	-38.19503454	145.0927097	0
b143c500-a1ba-4454-aa84-198faf701cfd	Vanellus (Lobipluvia) miles	Masked Lapwing	dr2009	eBird Australia	2	Mushroom Reef Marine Sanctuary	-38.4816509	145.016318	2	2019	4/07/2019	10260	VIC922	FLINDERS	-38.45881221	144.9783964	1
fdec51ba-a79e-4f27-be78-346224df3fe9	Vanellus (Lobipluvia) miles	Masked Lapwing	dr2009	eBird Australia	2	MWrbm - The Briars, Homestead Ck	-38.271078	145.044576	2	2019	16/07/2019	7706	VIC1798	MOUNT MARTHA	-38.27548205	145.0306429	0
cb5836ad-1820-484c-a163-d84b08359476	Vanellus (Lobipluvia) miles	Masked Lapwing	dr2009	eBird Australia	2	MWrbm - The Briars, Homestead Ck	-38.271078	145.044576	2	2019	16/07/2019	7706	VIC1798	MOUNT MARTHA	-38.27548205	145.0306429	0
61e1a698-9846-4fa9-b2f7-8732cab893f1	Vanellus (Lobipluvia) miles	Masked Lapwing	dr2009	eBird Australia	2	MWrbm - The Briars, Homestead Ck	-38.271078	145.044576	2	2019	16/07/2019	7706	VIC1798	MOUNT MARTHA	-38.27548205	145.0306429	0
b92e7e18-5b0f-4e9b-9915-512cb8d0b287	Vanellus (Lobipluvia) miles	Masked Lapwing	dr2009	eBird Australia	2	Dam adjacent to Balbirooroo Wetland	-38.37882	145.11919	2	2019	19/07/2019	7639	VIC119	BALNARRING	-38.35319795	145.1218757	1
9e767b8a-307b-4eba-84a2-c538384ec4fc	Vanellus (Lobipluvia) miles	Masked Lapwing	dr2009	eBird Australia	2	Devilbend Reservoir Reserve--Bittern Reservoir	-38.3049462	145.1173568	30	2019	21/07/2019	8158	VIC2586	TUERONG	-38.2987306	145.0967925	1
14c2de3f-6700-43b6-87ae-74ffd94c277b	Vanellus (Lobipluvia) miles	Masked Lapwing	dr2009	eBird Australia	2	Devilbend Reservoir Reserve--Bittern Reservoir	-38.3049462	145.1173568	30	2019	21/07/2019	8158	VIC2586	TUERONG	-38.2987306	145.0967925	1
6862284c-5949-4c5e-8916-14d1573fa32d	Vanellus (Lobipluvia) miles	Masked Lapwing	dr2009	eBird Australia	2	Sorrento Pier	-38.3363916	144.7448623	2	2019	22/07/2019	7409	VIC2311	SORRENTO	-38.34462725	144.7419629	0
e7b063ce-14fc-46ff-ac5e-3075e83b760a	Vanellus (Lobipluvia) miles	Masked Lapwing	dr2009	eBird Australia	2	Mornington	-38.23548	145.04699	2	2019	24/07/2019	6647	VIC1757	MORNINGTON	-38.23029402	145.0600769	0
5216f8f4-6f76-46f1-af7d-e2c56dbdc847	Vanellus (Lobipluvia) miles	Masked Lapwing	dr2009	eBird Australia	2	Moorooduc Quarry Flora and Fauna Reserve	-38.20692	145.10892	1	2019	27/07/2019	7441	VIC1788	MOUNT ELIZA	-38.19503454	145.0927097	1
88f48357-c973-4587-af93-9cd7120badaa	Vanellus (Lobipluvia) miles	Masked Lapwing	dr2009	eBird Australia	2	The Briars	-38.2663542	145.0479412	1	2019	28/07/2019	7706	VIC1798	MOUNT MARTHA	-38.27548205	145.0306429	0
f95e97eb-f673-404a-8a93-5d57b705d1cb	Vanellus (Lobipluvia) miles	Masked Lapwing	dr2009	eBird Australia	2	Balbirooroo Wetlands	-38.37725	145.12098	0	2019	2/08/2019	7639	VIC119	BALNARRING	-38.35319795	145.1218757	1
231b2a9b-5150-4d05-a227-41ad97faed78	Vanellus (Lobipluvia) miles	Masked Lapwing	dr2009	eBird Australia	2	Balbirooroo Wetlands	-38.37725	145.12098	0	2019	2/08/2019	7639	VIC119	BALNARRING	-38.35319795	145.1218757	1
9f0dd7ff-9f67-45ee-9e70-75e868a26ae1	Vanellus (Lobipluvia) miles	Masked Lapwing	dr2009	eBird Australia	2	Point Nepean National Park	-38.3112215	144.6748352	1	2019	3/08/2019	10036	VIC2109	PORTSEA	-38.32267921	144.7001693	1
d33cab61-34eb-48e3-9d0f-0eb524681443	Vanellus (Lobipluvia) miles	Masked Lapwing	dr2009	eBird Australia	2	Dromana	-38.33402	144.96287	2	2019	7/08/2019	9031	VIC783	DROMANA	-38.33203628	145.0097728	0
9cacee0d-b4d8-46be-97b5-b05a981c94e6	Vanellus (Lobipluvia) miles	Masked Lapwing	dr2009	eBird Australia	2	Sorrento Pier	-38.3363916	144.7448623	2	2019	11/08/2019	7409	VIC2311	SORRENTO	-38.34462725	144.7419629	0
397d9b96-17a8-49f8-ad05-22d49d969efa	Vanellus (Lobipluvia) miles	Masked Lapwing	dr2009	eBird Australia	2	Coolart	-38.3869777	145.1411913	1	2019	14/08/2019	10688	VIC2308	SOMERS	-38.38140109	145.16097	0
35241484-8538-4fbd-a33c-7f6dc278d86a	Vanellus (Lobipluvia) miles	Masked Lapwing	dr2009	eBird Australia	2	Flood Street Tyabb	-38.26814	145.1552081	2	2019	16/08/2019	7737	VIC2596	TYABB	-38.26781136	145.170123	0
8187bc71-c0eb-4c16-ae4a-cafdd2293f19	Vanellus (Lobipluvia) miles	Masked Lapwing	dr2009	eBird Australia	2	Pt Leo	-38.4201	145.07514	2	2019	21/08/2019	10259	VIC2083	POINT LEO	-38.41549161	145.0698195	0
39ae5c5d-ed47-43f9-85ae-7cd71631497e	Vanellus (Lobipluvia) miles	Masked Lapwing	dr2009	eBird Australia	2	Flinders	-38.4759	145.02021	1	2019	21/08/2019	10260	VIC922	FLINDERS	-38.45881221	144.9783964	0
a9fda130-fbe5-4951-893a-5df8276a87ef	Vanellus (Lobipluvia) miles	Masked Lapwing	dr2009	eBird Australia	2	Shotton Road Mornington	-38.2124679	145.0717592	2	2019	30/08/2019	7441	VIC1788	MOUNT ELIZA	-38.19503454	145.0927097	0
928cbb90-e907-4659-b75f-8a7246b6c82e	Vanellus (Lobipluvia) miles	Masked Lapwing	dr2009	eBird Australia	2	The Briars--Chechingurk Hide	-38.26908	145.04702	1	2019	30/08/2019	7706	VIC1798	MOUNT MARTHA	-38.27548205	145.0306429	0
875d09c1-2a41-41f7-8bf8-125904fdb4a8	Vanellus (Lobipluvia) miles	Masked Lapwing	dr2009	eBird Australia	2	Flood Street Tyabb	-38.26814	145.1552081	3	2019	30/08/2019	7737	VIC2596	TYABB	-38.26781136	145.170123	0
25a13f64-107f-46f4-bccf-ffd497d85643	Vanellus (Lobipluvia) miles	Masked Lapwing	dr2009	eBird Australia	2	Upsandowns Road Dromana	-38.3168617	145.0442076	2	2019	11/09/2019	9031	VIC783	DROMANA	-38.33203628	145.0097728	0
f68df090-7e7a-4efd-b653-0a20131f8198	Vanellus (Lobipluvia) miles	Masked Lapwing	dr2009	eBird Australia	2	MWrbm - The Briars, Homestead Ck	-38.271078	145.044576	2	2019	17/09/2019	7706	VIC1798	MOUNT MARTHA	-38.27548205	145.0306429	0
93cf4f30-17ae-4a02-b545-ecfe11db70fd	Vanellus (Lobipluvia) miles	Masked Lapwing	dr2009	eBird Australia	2	MWrbm - The Briars, Stockley Ck	-38.26928	145.040958	2	2019	17/09/2019	7706	VIC1798	MOUNT MARTHA	-38.27548205	145.0306429	0
836e983d-869a-43e2-898a-aa6a595d68cc	Vanellus (Lobipluvia) miles	Masked Lapwing	dr2009	eBird Australia	2	Devilbend Reservoir	-38.2888587	145.1036453	7	2019	17/09/2019	8158	VIC2586	TUERONG	-38.2987306	145.0967925	1
3ea6c39a-9383-410c-acb3-03a3c556c0e8	Vanellus (Lobipluvia) miles	Masked Lapwing	dr2009	eBird Australia	2	MWrbm - The Briars, Stockley Ck	-38.26928	145.040958	2	2019	17/09/2019	7706	VIC1798	MOUNT MARTHA	-38.27548205	145.0306429	0
2f17017a-2bd3-44a8-a4d5-49bf402117d7	Vanellus (Lobipluvia) miles	Masked Lapwing	dr2009	eBird Australia	2	MWrbm - The Briars, Homestead Ck	-38.271078	145.044576	2	2019	17/09/2019	7706	VIC1798	MOUNT MARTHA	-38.27548205	145.0306429	0
12acdcb7-c8c1-4a8a-800c-e96ce6f1108f	Vanellus (Lobipluvia) miles	Masked Lapwing	dr2009	eBird Australia	2	Balbirooroo Wetlands	-38.37725	145.12098	0	2019	20/09/2019	7639	VIC119	BALNARRING	-38.35319795	145.1218757	1
b6e03141-c133-4481-bbdf-37846c929fb1	Vanellus (Lobipluvia) miles	Masked Lapwing	dr2009	eBird Australia	2	Mornington Peninsula National Park--Flinders Ocean Beach	-38.48315	145.01804	1	2019	26/09/2019	10260	VIC922	FLINDERS	-38.45881221	144.9783964	1
43d47fce-12bd-4c2a-9e54-9d4e66102d74	Vanellus (Lobipluvia) miles	Masked Lapwing	dr2009	eBird Australia	2	Tootgarook Swamp	-38.37805	144.87352	0	2019	27/09/2019	11085	VIC3009	CAPEL SOUND	-38.37224908	144.874088	0
2eb4d554-9b8d-41ba-a322-476044656821	Vanellus (Lobipluvia) miles	Masked Lapwing	dr2009	eBird Australia	2	Tootgarook Swamp	-38.37805	144.87352	0	2019	27/09/2019	11085	VIC3009	CAPEL SOUND	-38.37224908	144.874088	0
b4646a2b-4cba-4cbe-ba5a-c82773973c18	Vanellus (Lobipluvia) miles	Masked Lapwing	dr2009	eBird Australia	2	Portsea	-38.32684	144.71054	2	2019	28/09/2019	10036	VIC2109	PORTSEA	-38.32267921	144.7001693	0
415a67a2-a05f-490f-886d-7c6dc4f10e69	Vanellus (Lobipluvia) miles	Masked Lapwing	dr2009	eBird Australia	2	Hiscock Road, Boneo, Victoria, AU (-38.379, 144.864)	-38.3786068	144.8642477	2	2019	28/09/2019	11085	VIC3009	CAPEL SOUND	-38.37224908	144.874088	0
481dc684-427b-4549-a402-c37087412516	Vanellus (Lobipluvia) miles	Masked Lapwing	dr2009	eBird Australia	2	Sorrento	-38.33788	144.74006	1	2019	29/09/2019	7409	VIC2311	SORRENTO	-38.34462725	144.7419629	0
3b91fd2e-f4be-457d-bc4f-1a781e28a1e2	Vanellus (Lobipluvia) miles	Masked Lapwing	dr2009	eBird Australia	2	Point Nepean National Park	-38.3112215	144.6748352	1	2019	29/09/2019	10036	VIC2109	PORTSEA	-38.32267921	144.7001693	1
db6ae664-5ea9-4ec1-b5f8-8846c34d330e	Vanellus (Lobipluvia) miles	Masked Lapwing	dr2009	eBird Australia	2	Portsea	-38.32684	144.71054	2	2019	30/09/2019	10036	VIC2109	PORTSEA	-38.32267921	144.7001693	0
0ba7e234-6bd5-434a-929d-955320811eff	Vanellus (Lobipluvia) miles	Masked Lapwing	dr2009	eBird Australia	2	Bittern Coastal Walk	-38.3306	145.197	1	2019	4/11/2019	7099	VIC248	BITTERN	-38.33678869	145.1692273	0
e7bb34da-840b-487e-9fde-5f9300a2a939	Charadrius (Charadrius) ruficapillus	Red-capped Dotterel	dr2009	eBird Australia	2	Flinders Foreshore	-38.47554	145.02506		2011	2/03/2011	10260	VIC922	FLINDERS	-38.45881221	144.9783964	0
e86fbbfe-30d5-45ca-bd20-a96be5d050cb	Charadrius (Charadrius) ruficapillus	Red-capped Dotterel	dr2009	eBird Australia	2	Flinders	-38.4759	145.02021	7	2011	8/06/2011	10260	VIC922	FLINDERS	-38.45881221	144.9783964	0
9ece2b4d-b43c-4a30-979d-f54012c9075e	Charadrius (Charadrius) ruficapillus	Red-capped Dotterel	dr2009	eBird Australia	2	Coolart	-38.3869777	145.1411913	2	2011	6/08/2011	10688	VIC2308	SOMERS	-38.38140109	145.16097	0
914076ba-1cff-4427-b7eb-0242ae606af9	Charadrius (Charadrius) ruficapillus	Red-capped Dotterel	dr2009	eBird Australia	2	Coolart	-38.3869777	145.1411913		2011	6/08/2011	10688	VIC2308	SOMERS	-38.38140109	145.16097	0
e2ac4a58-d444-4829-ba3b-43b27fcc8d6c	Charadrius (Charadrius) ruficapillus	Red-capped Dotterel	dr2009	eBird Australia	2	Flinders	-38.4759	145.02021		2011	14/08/2011	10260	VIC922	FLINDERS	-38.45881221	144.9783964	0
49e259df-f38c-41c2-9da9-d2fa557712a3	Charadrius (Charadrius) ruficapillus	Red-capped Dotterel	dr2009	eBird Australia	2	Flinders	-38.4759	145.02021		2011	22/08/2011	10260	VIC922	FLINDERS	-38.45881221	144.9783964	0
f44285ce-5cb4-4b59-9452-5f4c0038ba2d	Charadrius (Charadrius) ruficapillus	Red-capped Dotterel	dr2009	eBird Australia	2	Coolart	-38.3869777	145.1411913	12	2013	12/04/2013	10688	VIC2308	SOMERS	-38.38140109	145.16097	0
cee1ee1f-502d-4872-8abe-497d47d2e1be	Charadrius (Charadrius) ruficapillus	Red-capped Dotterel	dr2009	eBird Australia	2	Mornington Peninsula National Park--Flinders Ocean Beach	-38.48315	145.01804	1	2013	21/05/2013	10260	VIC922	FLINDERS	-38.45881221	144.9783964	1
cf30eaba-96b5-41b2-aeec-e8c401847add	Charadrius (Charadrius) ruficapillus	Red-capped Dotterel	dr2009	eBird Australia	2	Flinders Foreshore	-38.47554	145.02506		2013	22/06/2013	10260	VIC922	FLINDERS	-38.45881221	144.9783964	0
aa54e00d-2053-4a78-9e0f-0db745003f94	Charadrius (Charadrius) ruficapillus	Red-capped Dotterel	dr2009	eBird Australia	2	Coolart	-38.3869777	145.1411913	5	2013	28/06/2013	10688	VIC2308	SOMERS	-38.38140109	145.16097	0
b0daff9a-643f-4e81-8d83-094e2b9ce1c7	Charadrius (Charadrius) ruficapillus	Red-capped Dotterel	dr2009	eBird Australia	2	Coolart	-38.3869777	145.1411913		2013	24/08/2013	10688	VIC2308	SOMERS	-38.38140109	145.16097	0
c3ba4c02-3e51-4824-9380-d5f9360b074b	Charadrius (Charadrius) ruficapillus	Red-capped Dotterel	dr2009	eBird Australia	2	Coolart	-38.3869777	145.1411913		2014	20/04/2014	10688	VIC2308	SOMERS	-38.38140109	145.16097	0
33c12d8c-b97b-4dd4-8cfb-b37b133d74ed	Charadrius (Charadrius) ruficapillus	Red-capped Dotterel	dr2009	eBird Australia	2	Coolart	-38.3869777	145.1411913		2014	20/04/2014	10688	VIC2308	SOMERS	-38.38140109	145.16097	0
ef2768be-38d6-48fa-8084-9a6adccb7005	Charadrius (Charadrius) ruficapillus	Red-capped Dotterel	dr2009	eBird Australia	2	Mornington Peninsula National Park--Flinders Ocean Beach	-38.48315	145.01804	1	2014	5/06/2014	10260	VIC922	FLINDERS	-38.45881221	144.9783964	1
e6215087-859c-49d1-8dae-861281a1022c	Charadrius (Charadrius) ruficapillus	Red-capped Dotterel	dr2009	eBird Australia	2	Coolart	-38.3869777	145.1411913		2014	26/09/2014	10688	VIC2308	SOMERS	-38.38140109	145.16097	0
a81c4bd9-2d9e-4219-9997-9efd218b94e4	Charadrius (Charadrius) ruficapillus	Red-capped Dotterel	dr2009	eBird Australia	2	Coolart	-38.3869777	145.1411913	4	2015	10/03/2015	10688	VIC2308	SOMERS	-38.38140109	145.16097	0
a03a334e-c17a-4799-a9b1-277709957212	Charadrius (Charadrius) ruficapillus	Red-capped Dotterel	dr2009	eBird Australia	2	Mornington Peninsula National Park--Flinders Ocean Beach	-38.48315	145.01804	1	2015	9/04/2015	10260	VIC922	FLINDERS	-38.45881221	144.9783964	1
fb79b4d4-e798-40d7-958c-97983b815f45	Charadrius (Charadrius) ruficapillus	Red-capped Dotterel	dr2009	eBird Australia	2	Mornington Peninsula National Park--Flinders Ocean Beach	-38.48315	145.01804	2	2015	25/05/2015	10260	VIC922	FLINDERS	-38.45881221	144.9783964	1
4ceced41-840b-436a-ba4f-59d6056bfe77	Charadrius (Charadrius) ruficapillus	Red-capped Dotterel	dr2009	eBird Australia	2	Mornington Peninsula National Park--Flinders Ocean Beach	-38.48315	145.01804		2015	31/05/2015	10260	VIC922	FLINDERS	-38.45881221	144.9783964	1
b53bab56-6b04-4a6f-974d-b9eef8a5c998	Charadrius (Charadrius) ruficapillus	Red-capped Dotterel	dr2009	eBird Australia	2	Coolart	-38.3869777	145.1411913	1	2015	1/09/2015	10688	VIC2308	SOMERS	-38.38140109	145.16097	0
0c1a4c41-7c42-40b7-a262-793ed4422aab	Charadrius (Charadrius) ruficapillus	Red-capped Dotterel	dr2009	eBird Australia	2	Coolart	-38.3869777	145.1411913	3	2015	13/09/2015	10688	VIC2308	SOMERS	-38.38140109	145.16097	0
249e265d-d811-4632-b003-ad31e2ff1e9e	Charadrius (Charadrius) ruficapillus	Red-capped Dotterel	dr2009	eBird Australia	2	Coolart Homestead & Wetlands, Somers	-38.3870426	145.1403916	3	2015	4/10/2015	10688	VIC2308	SOMERS	-38.38140109	145.16097	1
80f798e4-b996-4b7a-80d2-39fb324bdce2	Charadrius (Charadrius) ruficapillus	Red-capped Dotterel	dr2009	eBird Australia	2	Coolart	-38.3869777	145.1411913	2	2015	9/11/2015	10688	VIC2308	SOMERS	-38.38140109	145.16097	0
0442ca34-bbf7-41e0-b782-09d29ed92da3	Charadrius (Charadrius) ruficapillus	Red-capped Dotterel	dr2009	eBird Australia	2	Coolart	-38.3869777	145.1411913	1	2016	26/01/2016	10688	VIC2308	SOMERS	-38.38140109	145.16097	0
075ae15e-5d02-49e8-a935-aa131a2f3918	Charadrius (Charadrius) ruficapillus	Red-capped Dotterel	dr2009	eBird Australia	2	Flinders	-38.4759	145.02021	0	2016	27/03/2016	10260	VIC922	FLINDERS	-38.45881221	144.9783964	0
747a73d2-4060-48b4-b11e-3d307c88725e	Charadrius (Charadrius) ruficapillus	Red-capped Dotterel	dr2009	eBird Australia	2	Coolart	-38.3869777	145.1411913	6	2016	12/05/2016	10688	VIC2308	SOMERS	-38.38140109	145.16097	0
b83c1d01-2646-457f-a35a-3b97a8e7535e	Charadrius (Charadrius) ruficapillus	Red-capped Dotterel	dr2009	eBird Australia	2	Coolart	-38.3869777	145.1411913	2	2016	24/09/2016	10688	VIC2308	SOMERS	-38.38140109	145.16097	0
5bd35bba-424f-4d84-84ce-78c47377b75b	Charadrius (Charadrius) ruficapillus	Red-capped Dotterel	dr2009	eBird Australia	2	Mornington Peninsula National Park--Flinders Ocean Beach	-38.48315	145.01804	2	2016	4/10/2016	10260	VIC922	FLINDERS	-38.45881221	144.9783964	1
f73af9a7-89e5-4bf0-9f83-b5ccb97b9d41	Charadrius (Charadrius) ruficapillus	Red-capped Dotterel	dr359	BirdLife Australia, Birdata	1	Merricks Beach Foreshore Res	-38.40028	145.10694		2017	1/05/2017	10251	VIC1657	MERRICKS BEACH	-38.39392479	145.1069925	1
00b04679-a32b-46ab-aaea-e07f86be5120	Charadrius (Charadrius) ruficapillus	Red-capped Dotterel	dr359	BirdLife Australia, Birdata	1	Forest near Shoreham beach	-38.4254	145.06509	6	2017	7/05/2017	10253	VIC2284	SHOREHAM	-38.42178919	145.0327457	1
3583658b-bdb9-4fab-8a82-f66b0245e5bd	Charadrius (Charadrius) ruficapillus	Red-capped Dotterel	dr2009	eBird Australia	2	Coolart	-38.3869777	145.1411913	5	2017	16/10/2017	10688	VIC2308	SOMERS	-38.38140109	145.16097	0
0ae47adb-e270-4497-9e44-1b66d88a1977	Charadrius (Charadrius) ruficapillus	Red-capped Dotterel	dr2009	eBird Australia	2	Pt Leo	-38.4201	145.07514	7	2017	22/12/2017	10259	VIC2083	POINT LEO	-38.41549161	145.0698195	0
8b7c574d-d420-42ad-a864-6713f49049fa	Charadrius (Charadrius) ruficapillus	Red-capped Dotterel	dr2009	eBird Australia	2	Pt Leo	-38.4201	145.07514	0	2017	28/12/2017	10259	VIC2083	POINT LEO	-38.41549161	145.0698195	0
3770e2d5-496d-4eba-b0bf-d76be21384e3	Charadrius (Charadrius) ruficapillus	Red-capped Dotterel	dr2009	eBird Australia	2	Pt Leo	-38.4201	145.07514	2	2018	2/01/2018	10259	VIC2083	POINT LEO	-38.41549161	145.0698195	0
[truncated: 743 more rows]
