# Supplementary material for: Effectiveness of the conservation areas on the Mornington Peninsula for the common resident shorebird species using citizen science data
Source: PLoS One. 2022 May 4;17(5):e0267203. doi: 10.1371/journal.pone.0267203 (PMC9067883; doi:10.1371/journal.pone.0267203)
Supplement: S2 Dataset — (CSV) [file pone.0267203.s002.csv]

Species	Year	Count
Australian Pied Oystercatcher	2010	6
Australian Pied Oystercatcher	2011	8
Australian Pied Oystercatcher	2012	3
Australian Pied Oystercatcher	2013	3
Australian Pied Oystercatcher	2014	107
Australian Pied Oystercatcher	2015	8
Australian Pied Oystercatcher	2016	2
Australian Pied Oystercatcher	2017	15
Australian Pied Oystercatcher	2018	21
Australian Pied Oystercatcher	2019	17
Black-fronted Dotterel	2010	30
Black-fronted Dotterel	2011	6
Black-fronted Dotterel	2012	11
Black-fronted Dotterel	2013	36
Black-fronted Dotterel	2014	67
Black-fronted Dotterel	2015	87
Black-fronted Dotterel	2016	34
Black-fronted Dotterel	2017	46
Black-fronted Dotterel	2018	223
Black-fronted Dotterel	2019	104
Red-capped Dotterel	2010	NA
Red-capped Dotterel	2011	9
Red-capped Dotterel	2012	NA
Red-capped Dotterel	2013	18
Red-capped Dotterel	2014	1
Red-capped Dotterel	2015	16
Red-capped Dotterel	2016	11
Red-capped Dotterel	2017	18
Red-capped Dotterel	2018	52
Red-capped Dotterel	2019	12
Red-kneed Dotterel	2010	NA
Red-kneed Dotterel	2011	NA
Red-kneed Dotterel	2012	2
Red-kneed Dotterel	2013	20
Red-kneed Dotterel	2014	32
Red-kneed Dotterel	2015	NA
Red-kneed Dotterel	2016	1
Red-kneed Dotterel	2017	2
Red-kneed Dotterel	2018	155
Red-kneed Dotterel	2019	75
Masked Lapwing	2010	419
Masked Lapwing	2011	235
Masked Lapwing	2012	285
Masked Lapwing	2013	377
Masked Lapwing	2014	370
Masked Lapwing	2015	356
Masked Lapwing	2016	304
Masked Lapwing	2017	617
Masked Lapwing	2018	660
Masked Lapwing	2019	633
Sooty Oystercatcher	2010	110
Sooty Oystercatcher	2011	146
Sooty Oystercatcher	2012	226
Sooty Oystercatcher	2013	145
Sooty Oystercatcher	2014	260
Sooty Oystercatcher	2015	160
Sooty Oystercatcher	2016	182
Sooty Oystercatcher	2017	156
Sooty Oystercatcher	2018	255
Sooty Oystercatcher	2019	286
