# Supplementary material for: Effectiveness of the conservation areas on the Mornington Peninsula for the common resident shorebird species using citizen science data
Source: PLoS One. 2022 May 4;17(5):e0267203. doi: 10.1371/journal.pone.0267203 (PMC9067883; doi:10.1371/journal.pone.0267203)
Supplement: S3 Dataset — (CSV) [file pone.0267203.s003.csv]

Species	Year	Protected	Count
Australian Pied Oystercatcher	2010	0	6
Australian Pied Oystercatcher	2010	1	NA
Australian Pied Oystercatcher	2011	0	8
Australian Pied Oystercatcher	2011	1	NA
Australian Pied Oystercatcher	2012	0	3
Australian Pied Oystercatcher	2012	1	NA
Australian Pied Oystercatcher	2013	0	3
Australian Pied Oystercatcher	2013	1	NA
Australian Pied Oystercatcher	2014	0	107
Australian Pied Oystercatcher	2014	1	NA
Australian Pied Oystercatcher	2015	0	7
Australian Pied Oystercatcher	2015	1	1
Australian Pied Oystercatcher	2016	0	2
Australian Pied Oystercatcher	2016	1	NA
Australian Pied Oystercatcher	2017	0	14
Australian Pied Oystercatcher	2017	1	1
Australian Pied Oystercatcher	2018	0	18
Australian Pied Oystercatcher	2018	1	3
Australian Pied Oystercatcher	2019	0	14
Australian Pied Oystercatcher	2019	1	3
Black-fronted Dotterel	2010	0	20
Black-fronted Dotterel	2010	1	10
Black-fronted Dotterel	2011	0	5
Black-fronted Dotterel	2011	1	1
Black-fronted Dotterel	2012	0	7
Black-fronted Dotterel	2012	1	4
Black-fronted Dotterel	2013	0	27
Black-fronted Dotterel	2013	1	9
Black-fronted Dotterel	2014	0	37
Black-fronted Dotterel	2014	1	30
Black-fronted Dotterel	2015	0	54
Black-fronted Dotterel	2015	1	33
Black-fronted Dotterel	2016	0	20
Black-fronted Dotterel	2016	1	14
Black-fronted Dotterel	2017	0	23
Black-fronted Dotterel	2017	1	23
Black-fronted Dotterel	2018	0	50
Black-fronted Dotterel	2018	1	173
Black-fronted Dotterel	2019	0	15
Black-fronted Dotterel	2019	1	89
Red-capped Dotterel	2010	0	NA
Red-capped Dotterel	2010	1	NA
Red-capped Dotterel	2011	0	9
Red-capped Dotterel	2011	1	NA
Red-capped Dotterel	2012	0	NA
Red-capped Dotterel	2012	1	NA
Red-capped Dotterel	2013	0	17
Red-capped Dotterel	2013	1	1
Red-capped Dotterel	2014	0	NA
Red-capped Dotterel	2014	1	1
Red-capped Dotterel	2015	0	10
Red-capped Dotterel	2015	1	6
Red-capped Dotterel	2016	0	9
Red-capped Dotterel	2016	1	2
Red-capped Dotterel	2017	0	12
Red-capped Dotterel	2017	1	6
Red-capped Dotterel	2018	0	45
Red-capped Dotterel	2018	1	7
Red-capped Dotterel	2019	0	10
Red-capped Dotterel	2019	1	2
Red-kneed Dotterel	2010	0	NA
Red-kneed Dotterel	2010	1	NA
Red-kneed Dotterel	2011	0	NA
Red-kneed Dotterel	2011	1	NA
Red-kneed Dotterel	2012	0	2
Red-kneed Dotterel	2012	1	NA
Red-kneed Dotterel	2013	0	18
Red-kneed Dotterel	2013	1	2
Red-kneed Dotterel	2014	0	14
Red-kneed Dotterel	2014	1	18
Red-kneed Dotterel	2015	0	NA
Red-kneed Dotterel	2015	1	NA
Red-kneed Dotterel	2016	0	NA
Red-kneed Dotterel	2016	1	1
Red-kneed Dotterel	2017	0	NA
Red-kneed Dotterel	2017	1	2
Red-kneed Dotterel	2018	0	NA
Red-kneed Dotterel	2018	1	155
Red-kneed Dotterel	2019	0	1
Red-kneed Dotterel	2019	1	74
Masked Lapwing	2010	0	284
Masked Lapwing	2010	1	135
Masked Lapwing	2011	0	38
Masked Lapwing	2011	1	197
Masked Lapwing	2012	0	64
Masked Lapwing	2012	1	221
Masked Lapwing	2013	0	31
Masked Lapwing	2013	1	346
Masked Lapwing	2014	0	251
Masked Lapwing	2014	1	119
Masked Lapwing	2015	0	247
Masked Lapwing	2015	1	109
Masked Lapwing	2016	0	91
Masked Lapwing	2016	1	213
Masked Lapwing	2017	0	179
Masked Lapwing	2017	1	438
Masked Lapwing	2018	0	215
Masked Lapwing	2018	1	445
Masked Lapwing	2019	0	205
Masked Lapwing	2019	1	428
Sooty Oystercatcher	2010	0	23
Sooty Oystercatcher	2010	1	87
Sooty Oystercatcher	2011	0	19
Sooty Oystercatcher	2011	1	127
Sooty Oystercatcher	2012	0	24
Sooty Oystercatcher	2012	1	202
Sooty Oystercatcher	2013	0	21
Sooty Oystercatcher	2013	1	124
Sooty Oystercatcher	2014	0	55
Sooty Oystercatcher	2014	1	205
Sooty Oystercatcher	2015	0	11
Sooty Oystercatcher	2015	1	149
Sooty Oystercatcher	2016	0	5
Sooty Oystercatcher	2016	1	177
Sooty Oystercatcher	2017	0	24
Sooty Oystercatcher	2017	1	132
Sooty Oystercatcher	2018	0	41
Sooty Oystercatcher	2018	1	214
Sooty Oystercatcher	2019	0	34
Sooty Oystercatcher	2019	1	252
